# Supplementary material for: Potential Genes Related to Levofloxacin Resistance in Mycobacterium tuberculosis Based on Transcriptome and Methylome Overlap Analysis
Source: J Mol Evol. 2020 Jan 9;88(2):202–9. doi: 10.1007/s00239-019-09926-z (PMC6989609; doi:10.1007/s00239-019-09926-z)
Supplement: Supplementary file 2 — Table S1. Differentially expressed genes between the LOF-resistant group and control group. LOF levofloxacin. (XLS 178 kb) [file 239_2019_9926_MOESM2_ESM.xls]

## Sheet: Table S1
Gene ID	Control	Levofloxacin resistance	FC	log2FC	pval	padj	Up/Down
Rvnr01	35298	484.521	0.0137266	-6.18688	2.52e-32	1.7e-30	Down
Rv2031c	285143	10001.3	0.0350749	-4.83342	7.58e-21	1.96e-19	Down
Rv0569	16380.6	640.85	0.0391225	-4.67586	1.91e-14	2.72e-13	Down
Rv2626c	85484.9	3802.2	0.0444781	-4.49076	8.98e-21	2.26e-19	Down
RVnc0036a	1.75558e+06	79819.9	0.0454663	-4.45906	1.07e-29	5.63e-28	Down
Rv1806	1754.52	87.557	0.0499036	-4.32471	5.57e-114	2.22e-110	Down
Rv1805c	12146.4	626.792	0.0516032	-4.27639	6.49e-31	3.92e-29	Down
Rv1733c	20758.4	1175.62	0.0566332	-4.14221	5.9e-25	2.15e-23	Down
Rv2032	34283.4	1944.86	0.0567288	-4.13977	2.62e-30	1.45e-28	Down
Rv0572c	9207.08	544.412	0.0591297	-4.07997	4.55e-44	5.5e-42	Down
Rv1738	61027.6	3853.39	0.0631418	-3.98526	4.88e-48	6.48e-46	Down
Rv1535	49284.4	3192.36	0.0647743	-3.94843	3.04e-57	6.38e-55	Down
Rv3615c	22242.2	1468.31	0.0660149	-3.92106	6e-61	1.41e-58	Down
Rv0115a	1737.89	116.936	0.0672862	-3.89354	1.17e-21	3.27e-20	Down
Rv2056c	53.2621	3.86906	0.0726419	-3.78305	8.01e-13	9.12e-12	Down
Rv2628	26816.3	1978.35	0.0737741	-3.76074	8.86e-13	9.97e-12	Down
Rv3854c	72081.3	5738.52	0.0796118	-3.65087	1.07e-70	3.89e-68	Down
Rvnr02	74164.5	5912.46	0.0797208	-3.6489	1.79e-91	1.78e-88	Down
Rv2030c	194377	15498.9	0.0797359	-3.64863	7.93e-47	1.02e-44	Down
Rv0827c	1244.57	102.201	0.0821179	-3.60616	6.7e-82	4.56e-79	Down
Rv2007c	46095.4	3892.99	0.0844552	-3.56567	5.49e-99	9.3e-96	Down
Rv2557	8977.43	765.401	0.0852583	-3.55202	9.35e-52	1.55e-49	Down
Rv0244c	125559	10760.2	0.0856984	-3.54459	7.01e-99	9.3e-96	Down
Rv3614c	17995.3	1599.52	0.0888853	-3.49191	1.69e-26	7.14e-25	Down
Rv0287	11791.2	1052.74	0.0892818	-3.48549	6.26e-52	1.08e-49	Down
Rv2005c	52498.2	4758.96	0.0906501	-3.46355	1.66e-27	7.42e-26	Down
Rv3131	80992.4	7361.71	0.0908939	-3.45967	5.68e-16	9.43e-15	Down
Rv1737c	26211.5	2474.62	0.0944098	-3.40492	1.2e-30	6.92e-29	Down
Rv2623	125752	12530	0.0996406	-3.32712	4.13e-28	1.94e-26	Down
Rv0288	4756.29	499.832	0.105089	-3.25032	1.89e-28	9.18e-27	Down
Rv2625c	49611.4	5300.15	0.106833	-3.22657	7.7e-30	4.15e-28	Down
Rv3133c	17920.8	1915.66	0.106896	-3.22572	1.06e-14	1.53e-13	Down
Rv1998c	4327.65	473.481	0.109408	-3.1922	2.05e-65	5.84e-63	Down
Rv1736c	27310.3	2995.51	0.109684	-3.18857	6.87e-82	4.56e-79	Down
Rv2633c	2427.32	267.054	0.11002	-3.18416	7.11e-74	3.54e-71	Down
Rv2058c	185.179	20.4612	0.110494	-3.17796	2.74e-17	4.97e-16	Down
Rv3616c	68671.7	7668.64	0.111671	-3.16267	1.36e-81	7.76e-79	Down
Rv2627c	39760.2	4652.1	0.117004	-3.09537	1e-12	1.11e-11	Down
Rv3746c	1331.75	157.006	0.117894	-3.08444	1.61e-34	1.29e-32	Down
Rv3633	11197.5	1323.68	0.118212	-3.08055	6.22e-34	4.86e-32	Down
Rv3134c	46401.2	5538.33	0.119357	-3.06664	9.26e-34	7.1e-32	Down
Rv2724c	5988.96	734.372	0.122621	-3.02772	9.92e-72	3.95e-69	Down
Rv0859	20348.2	2537.62	0.12471	-3.00336	2.72e-73	1.2e-70	Down
Rv1808	2016.61	268.838	0.133312	-2.90712	4.3e-62	1.07e-59	Down
Rv3891c	1486.27	199.464	0.134204	-2.8975	1e-18	2.13e-17	Down
Rv2624c	15628.4	2103.36	0.134586	-2.8934	1.65e-38	1.6e-36	Down
Rv3841	84245.4	11556.3	0.137174	-2.86592	5.71e-27	2.5e-25	Down
Rv0079	37816.3	5303.54	0.140245	-2.83398	6.87e-67	2.28e-64	Down
Rv1375	17984.8	2525.19	0.140407	-2.83232	1.5e-66	4.58e-64	Down
Rv0885	10936.7	1545.97	0.141357	-2.82259	7.68e-65	2.04e-62	Down
Rv0097	883.707	126.46	0.143102	-2.80488	5.79e-12	5.71e-11	Down
Rv1284	781.609	114.673	0.146715	-2.76892	6.48e-20	1.51e-18	Down
Rv0574c	3034.7	451.291	0.14871	-2.74942	5.57e-41	6e-39	Down
Rv0080	10174	1555.19	0.152859	-2.70972	1.18e-60	2.61e-58	Down
Rv2347c	8404.08	1308.42	0.155689	-2.68326	1.09e-16	1.91e-15	Down
Rv0575c	1523.49	239.286	0.157065	-2.67057	2.97e-52	5.39e-50	Down
Rv2558	6981.93	1118.23	0.16016	-2.64241	9.74e-52	1.55e-49	Down
Rv2346c	8655.9	1431.51	0.16538	-2.59614	8.16e-25	2.9e-23	Down
Rv3127	49277.6	8155.43	0.1655	-2.5951	3.8e-13	4.62e-12	Down
Rv3130c	98297.6	16343.3	0.166263	-2.58846	7.22e-09	4.49e-08	Down
Rv0106	1545.21	257.63	0.166728	-2.58443	2.78e-49	3.96e-47	Down
Rv0860	33234.2	5550.51	0.167012	-2.58198	1.14e-56	2.28e-54	Down
Rv2025c	3065.65	512.203	0.167078	-2.5814	3.44e-25	1.29e-23	Down
Rv2302	824.023	138.686	0.168303	-2.57087	2.01e-37	1.91e-35	Down
Rv1809	3936.21	666.834	0.16941	-2.56141	1.42e-32	1.01e-30	Down
Rv1405c	11924.9	2031.6	0.170365	-2.5533	5.38e-25	1.99e-23	Down
Rv2028c	5773.08	990.815	0.171627	-2.54265	4.99e-49	6.86e-47	Down
Rv1908c	15577.2	2677.35	0.171876	-2.54056	9.5e-17	1.68e-15	Down
Rv1996	37355.9	6469.64	0.173189	-2.52958	1.24e-07	6.43e-07	Down
Rv0096	265.537	46.4406	0.174893	-2.51545	1.49e-11	1.4e-10	Down
Rv3734c	4544.29	810.135	0.178275	-2.48782	6.25e-30	3.41e-28	Down
Rv3503c	450.542	81.2826	0.180411	-2.47064	5.22e-19	1.14e-17	Down
Rv2055c	604.487	109.957	0.181902	-2.45877	4.75e-16	7.95e-15	Down
Rv0276	7382.49	1364.57	0.184838	-2.43566	8.59e-50	1.27e-47	Down
Rvnt04	125.667	23.281	0.185259	-2.43238	2.52e-19	5.64e-18	Down
Rv0289	24751.8	4660.45	0.188287	-2.40899	1.24e-19	2.85e-18	Down
Rv0285	1659.89	312.96	0.188543	-2.40704	2.37e-44	2.95e-42	Down
Rv3132c	20615.8	3962.52	0.192208	-2.37926	1.01e-26	4.38e-25	Down
Rv0570	12920.9	2536.3	0.196294	-2.34891	1.92e-25	7.64e-24	Down
Rv0440	190386	38033.2	0.199769	-2.3236	4.02e-25	1.5e-23	Down
Rv1997	15869	3201.93	0.201773	-2.3092	2.39e-13	3.01e-12	Down
Rv1739c	8823.42	1782.55	0.202025	-2.30739	4.14e-18	8.25e-17	Down
Rv2029c	9257.29	1870.73	0.202082	-2.30699	2.31e-23	7.53e-22	Down
Rvnt32	59.2342	11.9903	0.202422	-2.30457	0.000181735	0.000519393	Down
Rv1269c	477.013	96.8678	0.203072	-2.29994	5.83e-13	6.75e-12	Down
Rv3546	3342.57	679.033	0.203147	-2.2994	8.15e-44	9.56e-42	Down
Rv2668	432.189	87.8165	0.20319	-2.2991	4.66e-31	2.86e-29	Down
Rv3890c	1644.73	334.208	0.203199	-2.29904	1.24e-31	8.08e-30	Down
Rv3620c	334.204	68.8999	0.206161	-2.27816	8.7e-28	3.94e-26	Down
Rv0188	7002.88	1451.44	0.207264	-2.27046	9.35e-12	9e-11	Down
Rv3545c	6161.79	1291.7	0.20963	-2.25408	7.47e-43	8.27e-41	Down
Rv3508	6813.64	1433.8	0.210431	-2.24858	4.8e-43	5.47e-41	Down
Rv0105c	27.6132	5.86528	0.212409	-2.23508	2.3e-05	7.73e-05	Down
Rv0886	2637.06	563.4	0.213647	-2.2267	8.57e-24	2.92e-22	Down
Rv1893	116.906	25.5925	0.218916	-2.19155	9.24e-16	1.51e-14	Down
Rv1182	6645.91	1457.71	0.219339	-2.18877	5.34e-22	1.53e-20	Down
Rv0678	4088.26	899.422	0.220001	-2.18442	3.86e-15	5.86e-14	Down
Rv0571c	3615.88	797.848	0.220651	-2.18016	1.78e-39	1.83e-37	Down
Rv0116c	2593.71	573.353	0.221055	-2.17752	1.38e-38	1.38e-36	Down
Rv1856c	4312.54	965.681	0.223924	-2.15892	1.79e-39	1.83e-37	Down
Rvnt43	24.881	5.60086	0.225106	-2.15132	3.05e-05	0.000100787	Down
Rv1394c	916.948	206.773	0.225501	-2.14879	2.12e-22	6.45e-21	Down
Rv3914	1284.11	290.512	0.226237	-2.1441	5.04e-35	4.09e-33	Down
Rv0475	22432.9	5109	0.227746	-2.1345	0.00145151	0.00340768	Down
Rvns01	738747	168513	0.228106	-2.13222	8.46e-05	0.000257975	Down
Rv2822c	104.177	23.8185	0.228635	-2.12888	0.000451213	0.00118187	Down
Rv0136	2079.79	479.044	0.230333	-2.11821	2.88e-36	2.49e-34	Down
Rv3083	5357.37	1246.29	0.232632	-2.10388	2.23e-13	2.83e-12	Down
Rv2481c	302.369	70.765	0.234035	-2.0952	1.56e-17	2.95e-16	Down
Rv0223c	2246.95	526.401	0.234274	-2.09373	5.98e-36	4.96e-34	Down
Rv3139	19659.9	4639.02	0.235964	-2.08336	3.46e-22	1.02e-20	Down
Rv2884	1938.38	460.881	0.237767	-2.07238	2.31e-17	4.21e-16	Down
Rv0573c	936.377	223.671	0.238869	-2.06571	2.61e-31	1.68e-29	Down
Rv0290	23334.1	5580.1	0.239139	-2.06408	1.56e-12	1.66e-11	Down
Rv3241c	4080.89	976.779	0.239354	-2.06278	9.09e-11	7.57e-10	Down
Rv3505	1128.43	270.374	0.239602	-2.06129	1.74e-32	1.21e-30	Down
Rv3855	5175.67	1243.68	0.240294	-2.05713	2.11e-36	1.91e-34	Down
Rv1793	4918.85	1183.91	0.240688	-2.05476	2.38e-36	2.11e-34	Down
Rv3619c	60.7064	14.6149	0.240746	-2.05441	2.04e-09	1.4e-08	Down
Rv1990c	903.864	217.936	0.241116	-2.0522	1.16e-30	6.81e-29	Down
Rv1285	7308.76	1793.81	0.245433	-2.0266	1.24e-20	3.06e-19	Down
Rv2632c	553.564	136.535	0.246647	-2.01948	6.36e-09	4.02e-08	Down
Rv3269	18785	4639.59	0.246983	-2.01751	1.16e-06	5.01e-06	Down
Rv2638	755.678	186.995	0.247453	-2.01477	1.62e-28	7.98e-27	Down
Rv3358	26.1004	6.55123	0.251001	-1.99424	0.000468605	0.00122261	Down
Rv3128c	6466.19	1638.05	0.253326	-1.98093	2.46e-09	1.66e-08	Down
Rv1467c	2040	522.724	0.256236	-1.96445	7.25e-32	4.81e-30	Down
Rv3846	3399.29	871.64	0.256418	-1.96343	1.57e-22	4.85e-21	Down
Rv2159c	11796.5	3033.01	0.257111	-1.95954	4.68e-07	2.14e-06	Down
Rv3334	1931.05	497.721	0.257746	-1.95598	2.45e-22	7.31e-21	Down
Rv3613c	642.466	165.774	0.258027	-1.9544	7e-20	1.62e-18	Down
Rv3188	138.652	35.8882	0.258837	-1.94988	1.24e-06	5.26e-06	Down
Rv3574	6072.52	1592.32	0.262218	-1.93116	6.8e-26	2.76e-24	Down
Rv1013	15017.5	3953.32	0.263247	-1.92551	2.93e-33	2.12e-31	Down
Rv2006	21683	5713.99	0.263524	-1.92399	2.1e-33	1.58e-31	Down
Rv3059	2102.9	561.323	0.266928	-1.90548	1.24e-15	1.99e-14	Down
Rv3537	2282.26	611.981	0.268147	-1.8989	8.96e-30	4.76e-28	Down
Rv2629	52616.3	14118	0.268319	-1.89798	1.02e-12	1.12e-11	Down
Rv0120c	2337.05	628.11	0.268762	-1.8956	5.1e-22	1.47e-20	Down
Rv0098	258.302	69.9636	0.27086	-1.88438	4.8e-10	3.58e-09	Down
Rv3705A	284.816	77.2341	0.271171	-1.88272	1.05e-12	1.15e-11	Down
Rv3875	16852.5	4661.82	0.276625	-1.854	4.04e-31	2.53e-29	Down
Rv1886c	9713.59	2692.18	0.277156	-1.85123	1.15e-30	6.81e-29	Down
Rvnt25	52.1686	14.4887	0.277728	-1.84826	0.000813566	0.00202051	Down
Rv0941c	1003.98	279.128	0.278021	-1.84674	4.84e-09	3.11e-08	Down
Rv2252	523.537	145.702	0.278303	-1.84527	1.06e-22	3.31e-21	Down
Rv3874	17657.2	4941.84	0.279876	-1.83714	2.5e-30	1.4e-28	Down
Rv2003c	3059.74	857.158	0.280141	-1.83578	5.63e-29	2.84e-27	Down
Rv2187	4761.16	1338.45	0.281118	-1.83075	3.35e-29	1.71e-27	Down
Rv3618	571.679	161.039	0.281695	-1.82779	9.01e-23	2.85e-21	Down
Rv2913c	21684.8	6131.11	0.282738	-1.82246	2.21e-15	3.47e-14	Down
Rv1239c	1037.15	294.002	0.28347	-1.81873	2.06e-25	8.06e-24	Down
Rv1286	10113.1	2872.3	0.284018	-1.81595	1.42e-29	7.33e-28	Down
Rv2251	1466.47	416.705	0.284154	-1.81525	4.07e-17	7.3e-16	Down
Rv0173	2839.44	809.089	0.284947	-1.81124	2.38e-08	1.37e-07	Down
Rv3196A	105.603	30.1522	0.285525	-1.80831	2.46e-11	2.23e-10	Down
Rv1670	207.271	59.284	0.286022	-1.8058	8.28e-16	1.36e-14	Down
Rv2348c	5044.32	1443.84	0.286231	-1.80475	1.12e-28	5.57e-27	Down
Rv1792	3385.41	970.419	0.286647	-1.80265	1.95e-11	1.81e-10	Down
Rv0286	15993.8	4592.46	0.28714	-1.80017	1.4e-16	2.42e-15	Down
Rv3573c	1023.35	294.217	0.287504	-1.79834	2.86e-25	1.09e-23	Down
Rv2570	107.346	30.8973	0.28783	-1.79671	4.21e-10	3.18e-09	Down
Rv3504	1880.19	541.877	0.288204	-1.79484	5.26e-13	6.16e-12	Down
Rv2140c	709.677	207.212	0.291981	-1.77605	1.08e-15	1.76e-14	Down
Rv1834	383.208	112.033	0.292355	-1.77421	2.33e-19	5.25e-18	Down
Rv3085	1147.39	335.739	0.292612	-1.77294	6.5e-25	2.36e-23	Down
Rv1839c	105.983	31.0614	0.293079	-1.77064	1.21e-10	9.89e-10	Down
Rv1687c	261.251	76.6227	0.293292	-1.76959	4.99e-17	8.87e-16	Down
Rv3084	1064.46	314.765	0.295705	-1.75777	3.2e-10	2.46e-09	Down
Rv0280	11932.8	3530.36	0.295854	-1.75704	5.07e-07	2.29e-06	Down
Rv2352c	332.437	98.8918	0.297475	-1.74916	1.26e-09	8.89e-09	Down
Rv0077c	331.242	98.593	0.297646	-1.74833	3.39e-12	3.44e-11	Down
Rv2137c	6385.1	1911.51	0.299371	-1.74	2.46e-25	9.41e-24	Down
Rv2706c	3541.39	1060.79	0.29954	-1.73918	2.28e-18	4.62e-17	Down
Rv2729c	3884.9	1163.97	0.299613	-1.73883	3.95e-26	1.64e-24	Down
Rv3824c	4530.59	1362.35	0.300702	-1.7336	5.55e-20	1.31e-18	Down
Rv3570c	7986.99	2412.06	0.301998	-1.72739	5.45e-27	2.41e-25	Down
Rv3140	15461.6	4687.38	0.303162	-1.72184	1.12e-26	4.79e-25	Down
Rv1860	1548.6	470.577	0.303872	-1.71846	1.3e-24	4.56e-23	Down
Rv1270c	1251.07	380.846	0.304416	-1.71588	9.54e-24	3.22e-22	Down
Rv0872c	6411.63	1956.8	0.305196	-1.71219	4.37e-24	1.5e-22	Down
Rv2169c	2478.97	758.069	0.3058	-1.70934	2.12e-25	8.18e-24	Down
Rv3502c	2213.2	677.618	0.306171	-1.70759	8.52e-25	3e-23	Down
Rv2821c	283.744	87.0149	0.306668	-1.70525	3.46e-05	0.000113122	Down
Rv0171	4688.97	1439.57	0.307013	-1.70363	6.18e-26	2.54e-24	Down
Rv3202a	223.156	68.8934	0.308724	-1.69561	4.79e-15	7.18e-14	Down
Rv3354	160.038	49.4188	0.308793	-1.69529	6.49e-13	7.48e-12	Down
RVnc0046	2.14319e+06	662147	0.308954	-1.69454	1.76e-09	1.22e-08	Down
Rv0233	2903.35	902.67	0.310906	-1.68545	1.97e-15	3.1e-14	Down
Rv1735a	322.032	100.258	0.31133	-1.68348	5.49e-17	9.72e-16	Down
Rv2740	867.088	270.3	0.311733	-1.68162	4.01e-11	3.51e-10	Down
Rv3617	733.711	229.56	0.312874	-1.67634	1.01e-12	1.11e-11	Down
Rv1536	14087.7	4432.96	0.314669	-1.66809	1.52e-25	6.13e-24	Down
Rv1181	10709.4	3374.86	0.315129	-1.66598	1.34e-20	3.29e-19	Down
Rv3169	1464.99	462.754	0.315874	-1.66258	3.04e-14	4.21e-13	Down
Rv1078	4004.13	1267.77	0.316616	-1.65919	6.8e-21	1.77e-19	Down
Rv2803	89.7692	28.4867	0.317333	-1.65593	0.000266268	0.000729581	Down
Rv0231	1265.86	405.777	0.320555	-1.64135	6.17e-22	1.74e-20	Down
Rv3572	501.042	160.828	0.320986	-1.63942	1.97e-13	2.5e-12	Down
Rv3161c	10650.3	3421.85	0.32129	-1.63805	6.58e-25	2.36e-23	Down
Rv3526	6837.19	2197.25	0.321368	-1.6377	1.55e-24	5.36e-23	Down
Rv0157A	19.3849	6.25119	0.322477	-1.63273	0.00240062	0.00534306	Down
Rv2004c	12710	4102.14	0.322749	-1.63151	7.86e-18	1.53e-16	Down
Rv1351	328.541	106.075	0.322866	-1.63099	5.44e-16	9.06e-15	Down
Rv3532	408.699	131.985	0.32294	-1.63066	9.99e-11	8.25e-10	Down
Rv1622c	2234.34	724.575	0.32429	-1.62464	3.23e-09	2.15e-08	Down
Rv0172	4227.85	1374.62	0.325135	-1.62089	3.43e-09	2.26e-08	Down
Rv0746	638.049	208.354	0.326549	-1.61463	2.43e-15	3.78e-14	Down
Rv0580c	1229.37	401.69	0.326745	-1.61376	2.01e-21	5.45e-20	Down
Rv3357	34.9127	11.4187	0.327064	-1.61235	7.95e-05	0.000244786	Down
Rv0810c	3181.51	1041.34	0.327309	-1.61127	8.13e-13	9.23e-12	Down
Rv1799	173.175	56.7795	0.327874	-1.60879	6.58e-09	4.11e-08	Down
Rv0493c	322.13	105.955	0.328918	-1.6042	7.14e-12	6.95e-11	Down
Rv0644c	2042.27	674.255	0.33015	-1.5988	2.23e-22	6.74e-21	Down
Rv0068	414.333	136.966	0.33057	-1.59697	1.13e-16	1.98e-15	Down
Rv1403c	976.012	323.216	0.331159	-1.5944	3.61e-20	8.61e-19	Down
Rv3853	844.45	279.901	0.331459	-1.5931	1.64e-14	2.35e-13	Down
Rv0873	5975.35	1987.49	0.332614	-1.58808	8.38e-23	2.69e-21	Down
Rv0692	182.092	60.7723	0.333744	-1.58319	9.58e-10	6.82e-09	Down
Rv1624c	864.439	290.526	0.336086	-1.5731	4.63e-19	1.01e-17	Down
Rv0474	4825.39	1622.34	0.33621	-1.57257	3.93e-07	1.85e-06	Down
Rv1912c	731.655	246.44	0.336826	-1.56993	2e-18	4.13e-17	Down
Rv1267c	353.342	119.034	0.33688	-1.56969	1.7e-15	2.68e-14	Down
Rv1593c	3255.18	1097.66	0.337204	-1.56831	3.1e-09	2.07e-08	Down
Rv3418c	38413.5	12959.6	0.337371	-1.56759	3.58e-11	3.17e-10	Down
Rv1638A	283.678	95.9568	0.33826	-1.5638	1.96e-05	6.71e-05	Down
Rv0308	1515.76	513.039	0.338471	-1.5629	2.26e-20	5.43e-19	Down
Rv0675	617.358	209.203	0.338868	-1.56121	7.27e-15	1.08e-13	Down
Rv2359	787.298	267.98	0.34038	-1.55478	9.69e-19	2.07e-17	Down
Rv0123	374.141	127.38	0.340461	-1.55444	1.32e-15	2.1e-14	Down
Rv1894c	6286.31	2141.1	0.340597	-1.55386	4.16e-22	1.22e-20	Down
Rv0195	248.297	84.6643	0.34098	-1.55224	1.94e-07	9.8e-07	Down
Rv0566c	423.42	144.863	0.342127	-1.5474	2.64e-12	2.72e-11	Down
Rv2301	1106.23	379.334	0.342907	-1.54411	6.44e-16	1.06e-14	Down
Rv1352	1323.38	454.072	0.343114	-1.54324	2.75e-08	1.58e-07	Down
Rv0814c	1800.74	618.123	0.34326	-1.54263	7.68e-21	1.97e-19	Down
Rv1623c	9779.51	3368.15	0.344409	-1.5378	4.74e-22	1.38e-20	Down
Rv0854	266.875	91.9447	0.344523	-1.53733	1.65e-13	2.11e-12	Down
Rv3763	4235.52	1460.2	0.344752	-1.53637	3.54e-09	2.32e-08	Down
Rv2094c	1479.11	510.252	0.344973	-1.53544	8.22e-11	6.9e-10	Down
Rv2441c	1939.42	669.482	0.345197	-1.53451	1.19e-20	2.94e-19	Down
Rv1975	177.775	61.41	0.345437	-1.5335	2.04e-11	1.89e-10	Down
Rv0297	4066.68	1405.39	0.345587	-1.53288	1.76e-21	4.84e-20	Down
Rv2619c	136.795	47.2902	0.345702	-1.5324	5.16e-10	3.83e-09	Down
Rv2220	10610.5	3681.92	0.347006	-1.52697	8.21e-18	1.58e-16	Down
Rv1880c	2896.66	1007.41	0.347785	-1.52373	2.07e-18	4.24e-17	Down
Rv0492A	23.6399	8.23377	0.3483	-1.5216	0.00461439	0.00961995	Down
Rvnt42	45.3382	15.8451	0.349487	-1.51669	0.00602326	0.012181	Down
Rv0730	1320.39	463.008	0.350659	-1.51186	2.86e-17	5.16e-16	Down
Rvnt15	49.6823	17.4375	0.350979	-1.51054	1.67e-05	5.78e-05	Down
Rv2468c	994.956	349.263	0.351033	-1.51032	1.24e-18	2.61e-17	Down
Rv2250c	110.925	38.9455	0.351097	-1.51006	1.2e-07	6.25e-07	Down
Rv2485c	240.829	84.5704	0.351164	-1.50978	3.93e-08	2.2e-07	Down
Rv0281	4663.6	1638.85	0.351414	-1.50876	1.44e-20	3.49e-19	Down
Rv0677c	6328.05	2224.83	0.351582	-1.50807	1.15e-06	4.98e-06	Down
Rv1159A	186.568	65.7099	0.352204	-1.50552	2.55e-11	2.31e-10	Down
Rv2780	3889.01	1374.23	0.353363	-1.50078	7e-07	3.11e-06	Down
Rv3733c	376.706	133.382	0.354074	-1.49788	1.77e-10	1.4e-09	Down
Rv0292	4766.42	1687.69	0.354078	-1.49786	3.13e-15	4.8e-14	Down
Rv1734c	2616.64	927.157	0.354331	-1.49683	1.12e-09	7.93e-09	Down
Rv1155a	368.859	131.372	0.356157	-1.48942	8.79e-10	6.3e-09	Down
Rv0350	82856.9	29534.7	0.356455	-1.48821	5.62e-21	1.49e-19	Down
Rv3118	74.697	26.6395	0.356635	-1.48748	6.51e-07	2.91e-06	Down
Rv3238c	620.283	222.453	0.358632	-1.47942	2.14e-16	3.64e-15	Down
Rv3842c	11161.1	4003.87	0.358734	-1.47901	2.24e-10	1.76e-09	Down
Rv2830c	163.568	58.7491	0.359172	-1.47725	4.93e-07	2.24e-06	Down
Rv3088	1458.39	527.192	0.36149	-1.46797	4.7e-06	1.81e-05	Down
Rv2243	5230.22	1894.76	0.362272	-1.46485	1.36e-10	1.09e-09	Down
Rv0979A	53.3157	19.3162	0.362299	-1.46475	1.32e-05	4.67e-05	Down
Rv1087	1410.07	510.944	0.362353	-1.46453	1.51e-18	3.12e-17	Down
Rv2244	19768.1	7190.51	0.363743	-1.45901	1.09e-19	2.5e-18	Down
Rv2280	5680.31	2069.69	0.364363	-1.45655	6.46e-13	7.46e-12	Down
Rv0760c	655.98	239.288	0.36478	-1.4549	7.77e-07	3.42e-06	Down
Rv3250c	120.863	44.1502	0.365291	-1.45288	1.1e-08	6.68e-08	Down
Rv0211	22983.5	8395.72	0.365293	-1.45287	6.32e-20	1.48e-18	Down
Rv1954c	4767.99	1745.53	0.366094	-1.44971	2.36e-11	2.15e-10	Down
Rv1920	568.751	208.24	0.366135	-1.44955	3.02e-15	4.66e-14	Down
Rv0169	2192.25	807.411	0.368303	-1.44104	5.31e-07	2.4e-06	Down
Rv0676c	17647.3	6504.15	0.368563	-1.44002	2.73e-11	2.46e-10	Down
Rv1365c	267.46	98.6852	0.368972	-1.43842	1.39e-12	1.49e-11	Down
Rv1368	2128.51	785.974	0.369259	-1.43729	2.82e-07	1.38e-06	Down
Rv3136	11649.3	4327.76	0.371502	-1.42856	2.23e-19	5.06e-18	Down
Rv2846c	34120.7	12685.8	0.371792	-1.42743	1.33e-19	3.02e-18	Down
Rv0174	6946.24	2584.67	0.372095	-1.42626	5.29e-09	3.38e-08	Down
Rvnt13	76.7044	28.549	0.372195	-1.42587	0.00526336	0.0108033	Down
Rv3087	1782.74	664.365	0.372666	-1.42404	1.85e-07	9.4e-07	Down
Rv1686c	224.065	83.6368	0.37327	-1.42171	2.81e-11	2.53e-10	Down
Rv2340c	1709.18	638.269	0.373435	-1.42107	6.6e-18	1.29e-16	Down
Rv3237c	467.588	175.006	0.374275	-1.41783	4.57e-14	6.26e-13	Down
Rv0397A	478.498	179.216	0.374538	-1.41682	6.62e-12	6.48e-11	Down
Rv2300c	496.812	186.169	0.374727	-1.41609	2.81e-14	3.92e-13	Down
Rv1646	2815.95	1056.44	0.375163	-1.41441	3.27e-18	6.58e-17	Down
Rv3511	701.96	263.66	0.375605	-1.41271	8.92e-16	1.46e-14	Down
Rv1152	297.343	111.821	0.376068	-1.41094	1.49e-12	1.6e-11	Down
Rv1771	1320.92	497.479	0.376615	-1.40884	3.38e-14	4.68e-13	Down
Rv0991c	7798.49	2940.61	0.377075	-1.40708	5.87e-10	4.32e-09	Down
Rv2460c	3875.5	1463.69	0.377676	-1.40478	5.09e-18	1.01e-16	Down
Rv1671	34.1074	12.9543	0.379808	-1.39666	0.000654767	0.0016531	Down
Rv3086	3075.54	1169.27	0.380183	-1.39523	1.38e-17	2.62e-16	Down
Rv1404	3965.73	1508.56	0.380398	-1.39442	6.49e-09	4.07e-08	Down
Rv1976c	380.637	144.954	0.38082	-1.39282	4.67e-13	5.61e-12	Down
Rv0099	1435.75	547.424	0.38128	-1.39108	2.19e-09	1.49e-08	Down
Rv1218c	1211.37	465.19	0.384019	-1.38075	3.36e-09	2.22e-08	Down
Rv2161c	16048.8	6179.14	0.385022	-1.37699	1.94e-07	9.79e-07	Down
Rv0793	411.307	158.623	0.385656	-1.37461	0.000101718	0.000306538	Down
Rv2660c	845.435	326.127	0.38575	-1.37426	2.36e-15	3.68e-14	Down
Rv3079c	240.253	92.6788	0.385755	-1.37424	7.57e-08	4.08e-07	Down
Rv2600	527.774	203.626	0.38582	-1.374	1.24e-13	1.61e-12	Down
Rv3515c	2468.28	953.642	0.386359	-1.37199	2.18e-17	4e-16	Down
Rv1592c	11313.2	4373.68	0.386601	-1.37108	1.48e-17	2.82e-16	Down
RVnc0034	23.8885	9.24401	0.386964	-1.36973	0.00335961	0.00719994	Down
Rv0747	2029.11	787.487	0.388096	-1.36552	1.19e-16	2.07e-15	Down
Rv0360c	101.926	39.5828	0.388349	-1.36457	3.84e-07	1.82e-06	Down
Rv1770	1199.74	466.121	0.388519	-1.36394	1.53e-15	2.44e-14	Down
Rv0953c	283.834	110.543	0.389465	-1.36043	4.51e-07	2.08e-06	Down
Rv3788	318.499	124.061	0.389518	-1.36024	4.02e-12	4.04e-11	Down
Rv1884c	4353.85	1699.84	0.390422	-1.3569	1.54e-11	1.45e-10	Down
Rv1468c	1754.14	692.161	0.394588	-1.34158	2.85e-16	4.81e-15	Down
Rv1960c	51.327	20.3146	0.395788	-1.3372	9.72e-05	0.000294335	Down
Rv2871	81.1218	32.1099	0.395823	-1.33707	0.000387801	0.00102794	Down
Rv0158	580.856	230.13	0.396192	-1.33573	1.1e-13	1.43e-12	Down
Rv0652	2342.98	931.154	0.397424	-1.33125	1.31e-14	1.9e-13	Down
Rv1810	6322.07	2513.95	0.397646	-1.33044	1.93e-10	1.53e-09	Down
Rv3417c	29629.6	11786.6	0.397799	-1.32989	2.21e-10	1.73e-09	Down
Rv3514	1434.14	572.031	0.398868	-1.32602	0.0105861	0.0202084	Down
Rv0168	719.514	287.189	0.399143	-1.32502	2.26e-06	9.21e-06	Down
Rv1393c	775.522	310.668	0.400592	-1.31979	5.12e-13	6.03e-12	Down
Rv2185c	1974.93	793.607	0.401841	-1.3153	1.03e-07	5.45e-07	Down
Rv0417	304.181	122.278	0.40199	-1.31477	3.33e-11	2.98e-10	Down
Rv1989c	1081.14	436.526	0.403763	-1.30842	1.21e-14	1.75e-13	Down
Rv3731	291.018	118.26	0.406365	-1.29915	9.87e-11	8.19e-10	Down
Rv0311	359.037	146.361	0.40765	-1.2946	3.24e-08	1.83e-07	Down
Rv2405	671.077	273.672	0.40781	-1.29403	4.56e-13	5.49e-12	Down
Rv1952	38.7125	15.9369	0.411673	-1.28043	0.000950052	0.00232637	Down
Rv0887c	129.155	53.2556	0.41234	-1.27809	1.56e-07	8e-07	Down
Rv3880c	1486.12	613.529	0.412841	-1.27634	2.52e-14	3.53e-13	Down
Rv0118c	914.155	378.128	0.413637	-1.27356	1.2e-13	1.56e-12	Down
Rv0170	1756.55	728.096	0.414503	-1.27054	4.76e-06	1.83e-05	Down
Rv0824c	25627.1	10626.4	0.414655	-1.27002	1.09e-15	1.76e-14	Down
Rv3090	145.903	60.6422	0.415633	-1.26662	8.73e-08	4.68e-07	Down
Rv3043c	7478.22	3114.92	0.416532	-1.2635	3.08e-15	4.73e-14	Down
Rv3270	60192	25099.1	0.416984	-1.26193	2.06e-06	8.5e-06	Down
Rv1978	436.169	182.318	0.417998	-1.25843	1.46e-11	1.38e-10	Down
Rv1498A	509.379	213.539	0.419215	-1.25424	4.99e-06	1.91e-05	Down
Rv2705c	109.843	46.1098	0.41978	-1.25229	1.15e-06	4.96e-06	Down
Rv3889c	735.651	309.563	0.420801	-1.24879	1.3e-12	1.4e-11	Down
Rv3590c	741.125	312.134	0.421162	-1.24755	1.91e-12	2e-11	Down
Rv0458	869.107	366.178	0.421326	-1.24699	6.63e-13	7.61e-12	Down
Rv0415	717.524	302.977	0.422254	-1.24382	1.35e-12	1.45e-11	Down
Rv3337	1044.53	442.044	0.423198	-1.2406	3e-13	3.71e-12	Down
Rv1441c	816.261	346.036	0.423928	-1.23811	5.54e-13	6.46e-12	Down
Rv1861	215.575	91.3916	0.423944	-1.23805	3.82e-09	2.49e-08	Down
Rv0167	2744.27	1163.67	0.424038	-1.23773	6.21e-08	3.4e-07	Down
Rv0914c	941.824	399.645	0.424331	-1.23674	4.83e-13	5.78e-12	Down
Rv0088	2143.68	911.285	0.425104	-1.23411	2.5e-10	1.95e-09	Down
Rv1636	1600.35	682.481	0.426457	-1.22953	5.72e-14	7.66e-13	Down
Rv0232	1409.63	601.247	0.426527	-1.22929	2.69e-13	3.34e-12	Down
Rv3119	649.754	277.277	0.426741	-1.22857	8e-11	6.74e-10	Down
Rv3706c	234.072	99.9525	0.427016	-1.22764	3.43e-05	0.000112296	Down
Rv2160c	3404.62	1454.68	0.427266	-1.22679	2.17e-08	1.27e-07	Down
Rv1305	1841.08	787.622	0.427803	-1.22498	1.29e-13	1.66e-12	Down
Rv0738	799.239	341.976	0.427877	-1.22473	1.06e-12	1.16e-11	Down
Rv3500c	518.735	222.007	0.427977	-1.22439	1.78e-11	1.67e-10	Down
Rv0257	768.954	329.849	0.428958	-1.22109	3.01e-12	3.09e-11	Down
Rv0008c	365.234	156.702	0.429047	-1.22079	2.77e-10	2.15e-09	Down
Rv0884c	2030.18	871.466	0.429255	-1.22009	8.26e-14	1.09e-12	Down
Rv3898c	657.579	282.342	0.429365	-1.21972	8.15e-12	7.88e-11	Down
Rv0476	1016.8	437.204	0.429981	-1.21766	2.75e-08	1.58e-07	Down
Rv0934	2652.31	1142.08	0.430599	-1.21558	8.65e-08	4.64e-07	Down
Rv3683	1705.21	736.769	0.432069	-1.21067	3.81e-13	4.62e-12	Down
Rv2449c	1593.62	688.961	0.432325	-1.20981	3.74e-07	1.77e-06	Down
Rv2063	33.7362	14.5894	0.432455	-1.20938	0.00241422	0.00537032	Down
Rv1553	22.3583	9.67145	0.432567	-1.209	0.0125526	0.0235118	Down
Rv2559c	990.682	429.406	0.433445	-1.20608	8.74e-13	9.87e-12	Down
Rv1076	1066.47	462.938	0.434086	-1.20395	0.000250977	0.000692926	Down
Rv0767c	1302.1	566.819	0.435311	-1.19988	1.1e-10	9.04e-10	Down
Rv1517	141.876	61.7609	0.435316	-1.19986	6.03e-07	2.7e-06	Down
Rv3252c	18505	8060.07	0.435561	-1.19905	2.29e-14	3.23e-13	Down
Rv0379	226.418	98.6406	0.435658	-1.19873	6.47e-09	4.06e-08	Down
Rv2412	1396.22	608.318	0.43569	-1.19863	1.18e-05	4.25e-05	Down
Rv3662c	2187.93	954.323	0.436177	-1.19701	6.68e-10	4.89e-09	Down
Rv1461	12558.6	5489.36	0.437101	-1.19396	4.29e-14	5.89e-13	Down
Rv0291	12351.1	5409.08	0.437944	-1.19118	2.26e-12	2.34e-11	Down
Rv3346c	114.012	50.097	0.439401	-1.18639	2.29e-06	9.3e-06	Down
Rv0284	29936.2	13162.1	0.439672	-1.1855	5.73e-14	7.66e-13	Down
Rv2820c	258.671	113.822	0.440025	-1.18434	5.42e-05	0.000171131	Down
Rv3913	2002.77	881.725	0.440254	-1.18359	2.64e-13	3.3e-12	Down
Rv3117	73.5062	32.4022	0.440809	-1.18177	4.03e-05	0.000130408	Down
Rv2186c	229.67	101.254	0.440867	-1.18158	8.46e-09	5.21e-08	Down
Rv3010c	1547.52	682.955	0.441323	-1.18009	8.25e-09	5.09e-08	Down
Rv1791	2784.63	1230.28	0.441813	-1.17849	5.22e-13	6.14e-12	Down
Rv2033c	1459.14	647.237	0.443575	-1.17275	3.93e-06	1.53e-05	Down
Rv2402	1717.46	762.578	0.444014	-1.17132	1.64e-12	1.74e-11	Down
Rv2297	442.262	196.555	0.44443	-1.16997	3.21e-07	1.55e-06	Down
Rv2469c	590.683	263.093	0.445405	-1.16681	5.91e-11	5.04e-10	Down
Rv0122	47.9431	21.3688	0.445712	-1.16582	0.000559784	0.00143328	Down
Rv3881c	8125.02	3625.29	0.446188	-1.16428	4.01e-13	4.86e-12	Down
Rv2411c	1859.14	830.219	0.446561	-1.16307	1.71e-12	1.81e-11	Down
Rv3865	892.717	398.661	0.44657	-1.16304	1.91e-11	1.77e-10	Down
Rv0230c	507.482	226.674	0.446663	-1.16274	6.78e-05	0.000211077	Down
Rv2912c	2492.15	1113.3	0.446724	-1.16254	6.05e-05	0.000190047	Down
Rv0853c	876.54	392.161	0.447397	-1.16037	2.07e-11	1.91e-10	Down
Rv1158c	958.213	428.861	0.447564	-1.15983	3.63e-07	1.74e-06	Down
Rv1259	246.828	110.567	0.447954	-1.15858	2.67e-07	1.32e-06	Down
Rv1904	1822.29	817.832	0.448793	-1.15588	1.15e-12	1.25e-11	Down
Rv0374c	21.3842	9.60915	0.449357	-1.15406	0.015197	0.0278752	Down
Rv1854c	6904.01	3104.39	0.449651	-1.15312	5.09e-13	6.03e-12	Down
Rv0882	21.4202	9.63173	0.449657	-1.1531	0.0191977	0.034313	Down
Rv1103c	446.73	201.045	0.450036	-1.15189	3.51e-10	2.68e-09	Down
RVnc0008	177.739	80.0524	0.450393	-1.15074	0.00105261	0.00255707	Down
Rv2182c	4575.6	2062.19	0.450692	-1.14979	8.23e-13	9.31e-12	Down
Rv0503c	1926.85	871.163	0.452117	-1.14523	3.14e-12	3.2e-11	Down
Rv3597c	4369.8	1976.9	0.4524	-1.14433	8.96e-05	0.000272822	Down
Rv3675	753.288	341.069	0.452773	-1.14314	4.23e-11	3.69e-10	Down
Rv3832c	165.419	75.0034	0.453414	-1.1411	3.49e-07	1.67e-06	Down
Rv2829c	561.115	254.481	0.453526	-1.14074	1.53e-06	6.44e-06	Down
Rv0942	95.8268	43.4781	0.453716	-1.14014	1.66e-05	5.76e-05	Down
Rv0759c	320.301	145.327	0.45372	-1.14013	1.99e-07	9.96e-07	Down
Rv0305c	1041.75	472.766	0.45382	-1.13981	2.08e-11	1.92e-10	Down
Rv1463	1755.72	797.343	0.454142	-1.13879	4.66e-12	4.63e-11	Down
Rv3160c	1661.9	756.46	0.455178	-1.1355	5.54e-12	5.48e-11	Down
Rv0131c	759.69	345.909	0.455329	-1.13502	7.06e-11	5.99e-10	Down
Rv3076	175.237	79.8257	0.45553	-1.13438	0.00309084	0.00669603	Down
Rv1335	282.326	128.745	0.456014	-1.13285	1.3e-08	7.84e-08	Down
Rv1234	1074.31	490.633	0.456697	-1.13069	2.91e-11	2.61e-10	Down
Rv1398c	6129.2	2805.24	0.457684	-1.12758	1.43e-05	5e-05	Down
Rv2731	1817.67	833.603	0.458611	-1.12466	0.00145423	0.00341205	Down
Rv1930c	35.1331	16.1201	0.458828	-1.12397	0.0088885	0.0172656	Down
Rv0274	551.398	253.041	0.458908	-1.12372	2.61e-10	2.02e-09	Down
Rv2358	949.861	435.927	0.458938	-1.12363	8.12e-05	0.00024918	Down
Rv0877	2579.57	1184.97	0.459368	-1.12228	3.59e-12	3.62e-11	Down
Rv0389	745.354	343.491	0.460843	-1.11765	1.3e-10	1.05e-09	Down
Rv0398c	455.523	209.963	0.460927	-1.11739	9.44e-08	5.01e-07	Down
Rv2410c	632.453	291.856	0.461467	-1.1157	3.63e-10	2.76e-09	Down
Rv0621	397.194	183.708	0.462516	-1.11242	4.41e-09	2.84e-08	Down
Rv2984	2093.07	969.004	0.462958	-1.11105	1.26e-11	1.2e-10	Down
Rv1074c	4036.94	1872.81	0.463918	-1.10806	7.17e-12	6.97e-11	Down
Rv1154c	188.639	87.5881	0.464316	-1.10682	0.0059125	0.0119879	Down
Rv2263	353.151	164.198	0.464952	-1.10485	1.69e-06	7.07e-06	Down
Rv1891	751.957	349.827	0.465222	-1.10401	3.51e-10	2.68e-09	Down
Rv0258c	259.373	120.819	0.46581	-1.10219	6.27e-08	3.43e-07	Down
Rv3544c	1174.75	547.528	0.466079	-1.10135	3.52e-11	3.13e-10	Down
Rv2622	398.926	186.117	0.466545	-1.09991	7.12e-05	0.00022054	Down
Rv0577	2522.2	1177.49	0.46685	-1.09897	3.07e-08	1.75e-07	Down
Rv3181c	47.0373	21.9646	0.466961	-1.09863	0.00123026	0.00294552	Down
Rv1217c	1522.3	712.374	0.467959	-1.09555	2.99e-05	9.88e-05	Down
Rv0925c	884.708	414.114	0.46808	-1.09517	1.23e-10	1e-09	Down
Rv0163	181.035	84.7754	0.468283	-1.09455	6.18e-07	2.76e-06	Down
Rv1813c	16051.3	7539	0.469682	-1.09024	1.21e-09	8.51e-09	Down
Rv1955	429.752	202.051	0.470158	-1.08878	2.14e-05	7.24e-05	Down
Rv0400c	1135.07	534.132	0.470573	-1.08751	8.63e-11	7.23e-10	Down
Rv0345	192.108	90.5428	0.471311	-1.08525	6.8e-06	2.55e-05	Down
Rv0726c	1464.91	691.289	0.471898	-1.08345	8.23e-11	6.9e-10	Down
Rv0757	2245.72	1059.76	0.471903	-1.08344	3.68e-11	3.25e-10	Down
Rv3801c	26793.2	12665.7	0.472722	-1.08094	5.13e-12	5.08e-11	Down
Rv3726	1944.35	920.145	0.47324	-1.07936	5.39e-11	4.63e-10	Down
Rv3208A	251.9	119.419	0.474074	-1.07682	1.31e-07	6.77e-07	Down
Rv0896	6918.89	3284.58	0.474726	-1.07483	3.78e-06	1.48e-05	Down
Rv3735	657.067	312.446	0.475517	-1.07243	1.52e-09	1.07e-08	Down
Rv2299c	2713.46	1293.43	0.476672	-1.06893	3.5e-11	3.12e-10	Down
Rv0426c	1397.5	666.32	0.476794	-1.06856	8.94e-11	7.47e-10	Down
Rv3142c	848.405	404.864	0.477206	-1.06731	6.95e-10	5.08e-09	Down
Rv0943c	43.7821	20.9023	0.477416	-1.06668	0.00290245	0.00634652	Down
Rv0452	466.983	223.08	0.477706	-1.06581	2.28e-07	1.14e-06	Down
Rvnt24	225.111	107.715	0.478498	-1.06341	4.36e-07	2.01e-06	Down
Rv0117	303.777	145.369	0.478539	-1.06329	3.8e-08	2.13e-07	Down
Rv3251c	23.8055	11.4086	0.47924	-1.06118	0.0178079	0.0321317	Down
Rv2428	2020.23	968.844	0.479572	-1.06018	0.00188662	0.0043024	Down
Rv2621c	1332.89	639.257	0.479602	-1.06009	0.027053	0.0464965	Down
Rv2442c	2005.06	961.73	0.479652	-1.05994	1.09e-10	9.02e-10	Down
Rv2461c	3186.68	1528.95	0.479794	-1.05951	4.97e-11	4.3e-10	Down
Rv2819c	356.359	171.168	0.480323	-1.05792	0.00138666	0.00327473	Down
Rv0040c	2305.69	1109.66	0.481271	-1.05508	1.21e-10	9.87e-10	Down
Rv2975a	325.36	156.646	0.481456	-1.05452	2.74e-06	1.1e-05	Down
Rv1556	195.466	94.1768	0.481807	-1.05347	9.91e-07	4.32e-06	Down
Rv3814c	1007.19	486.082	0.482614	-1.05106	7.67e-08	4.14e-07	Down
Rv0275c	1692.45	817.284	0.4829	-1.0502	1.38e-10	1.11e-09	Down
Rv2700	1169.41	565.575	0.48364	-1.04799	5.87e-10	4.32e-09	Down
Rv1444c	711.23	344.022	0.4837	-1.04781	3.01e-09	2.01e-08	Down
Rv2853	596.425	289.033	0.484608	-1.04511	4.79e-09	3.08e-08	Down
Rv0245	1557.97	755.349	0.484829	-1.04445	2.6e-10	2.02e-09	Down
Rv0271c	3907.59	1894.52	0.48483	-1.04445	6.28e-11	5.35e-10	Down
Rv3825c	33646.4	16334.8	0.485486	-1.0425	4.61e-11	3.99e-10	Down
Rvnt30	309.592	150.316	0.485529	-1.04237	3.59e-05	0.000117121	Down
Rv3136A	947.827	460.441	0.485786	-1.04161	1.19e-09	8.42e-09	Down
RVnc0040	118.141	57.4229	0.486055	-1.04081	1.8e-05	6.18e-05	Down
Rv2245	29222.7	14246.1	0.487502	-1.03652	5.23e-11	4.51e-10	Down
Rv2927c	2723.86	1327.96	0.487531	-1.03643	1.42e-10	1.14e-09	Down
Rv3760	345.073	168.508	0.488327	-1.03408	7.2e-08	3.91e-07	Down
Rv3538	485.84	237.251	0.488332	-1.03407	1.35e-08	8.14e-08	Down
Rv0505c	2182.54	1070.6	0.490531	-1.02759	0.000657872	0.00165884	Down
Rv1885c	509.261	250.16	0.491221	-1.02555	1.72e-08	1.02e-07	Down
Rv2018	808.171	397.018	0.491255	-1.02546	1.32e-08	7.96e-08	Down
Rv0946c	1056.05	519.437	0.491866	-1.02366	2.13e-09	1.45e-08	Down
Rv1625c	2603.37	1282.34	0.492569	-1.0216	3.29e-10	2.52e-09	Down
Rv2345	3220.43	1587.11	0.492826	-1.02085	2.12e-10	1.67e-09	Down
Rv1598c	619.204	305.42	0.493246	-1.01962	2.06e-08	1.21e-07	Down
Rv2121c	304.907	150.416	0.493319	-1.01941	1.08e-07	5.68e-07	Down
Rv2303c	940.428	463.938	0.493327	-1.01938	2.78e-09	1.87e-08	Down
Rv3697A	69.0705	34.1149	0.493914	-1.01767	0.00042173	0.00110902	Down
Rv2584c	2905.5	1435.53	0.494074	-1.0172	2.51e-10	1.95e-09	Down
Rv2630	3886.94	1922.1	0.494503	-1.01595	1.21e-06	5.18e-06	Down
Rv3077	541.535	267.996	0.494883	-1.01484	2.36e-07	1.17e-06	Down
Rv0807	200.638	99.4167	0.495503	-1.01304	1.65e-06	6.92e-06	Down
Rv1926c	3116	1545.32	0.495931	-1.01179	6.56e-08	3.57e-07	Down
Rv2342	202.821	100.648	0.49624	-1.01089	2.74e-06	1.1e-05	Down
Rv2521	630.424	312.91	0.496347	-1.01058	1.33e-08	8.01e-08	Down
Rv1956	367.829	182.648	0.496556	-1.00997	1.24e-05	4.45e-05	Down
Rv3171c	2545.67	1265.75	0.497217	-1.00805	8.88e-10	6.35e-09	Down
Rv2026c	255.382	127.037	0.497439	-1.00741	4.6e-07	2.11e-06	Down
Rv0082	787.783	392.088	0.49771	-1.00662	0.00051983	0.00133959	Down
Rv1221	15978.9	7973.65	0.499011	-1.00286	6.99e-09	4.37e-08	Down
Rv1962A	70.7593	35.3256	0.499236	-1.00221	0.000625712	0.00158678	Down
Rv3194c	747.991	373.465	0.499291	-1.00205	1.51e-08	9.06e-08	Down
Rv1723	80.12	160.327	2.00109	1.00079	1.62e-05	5.61e-05	Up
Rv0607	65.2677	130.779	2.00373	1.00269	3.72e-05	0.000121192	Up
Rv0001	1302.8	2611.12	2.00424	1.00305	7.81e-10	5.65e-09	Up
Rv2838c	540.463	1084.44	2.00651	1.00469	1.65e-09	1.15e-08	Up
Rv0556	166.023	333.714	2.01004	1.00723	4.06e-07	1.9e-06	Up
Rv1016c	334.154	672.099	2.01134	1.00816	1.13e-08	6.9e-08	Up
Rv0010c	443.863	894.736	2.01579	1.01135	3.09e-09	2.06e-08	Up
Rv2491	15.152	30.5434	2.0158	1.01135	0.0218408	0.0384675	Up
Rv3023c	70.2479	141.617	2.01597	1.01147	0.000347275	0.000928553	Up
Rv1347c	72.2606	145.71	2.01645	1.01182	0.000160625	0.00046642	Up
Rv3839	51.3201	103.513	2.01702	1.01222	9.74e-05	0.000294776	Up
Rv1773c	124.623	251.445	2.01764	1.01267	1.38e-06	5.85e-06	Up
Rv0919	322.658	651.074	2.01785	1.01282	1.08e-08	6.59e-08	Up
Rv2103c	156.039	315.751	2.02355	1.01689	0.000467608	0.00122081	Up
Rv0804	125.939	254.946	2.02436	1.01747	6.07e-07	2.72e-06	Up
Rv3397c	125.642	254.527	2.02581	1.0185	0.00272859	0.00600592	Up
Rv1293	872.049	1767.41	2.02674	1.01916	1.87e-09	1.29e-08	Up
Rv2933	4874.93	9905.42	2.03191	1.02284	0.0183915	0.0330648	Up
Rv0840c	212.023	430.912	2.03239	1.02318	4.04e-08	2.26e-07	Up
Rv2929	81.3403	165.374	2.03312	1.02369	9.52e-06	3.47e-05	Up
Rv3229c	2330.64	4742.85	2.035	1.02503	1.69e-05	5.83e-05	Up
Rv3486	200.239	407.574	2.03544	1.02534	0.00103498	0.00252349	Up
Rv2886c	39.9053	81.2831	2.0369	1.02637	0.00488441	0.0101036	Up
Rv1691	160.786	328.033	2.04019	1.02871	2.86e-07	1.4e-06	Up
Rv3092c	1084.29	2214.04	2.04193	1.02993	4.34e-06	1.68e-05	Up
Rv3416	537.113	1101.15	2.05014	1.03572	8.06e-10	5.81e-09	Up
Rv0668	21004.7	43080	2.05097	1.0363	3.25e-06	1.28e-05	Up
Rv3427c	101.814	209.058	2.05334	1.03797	0.00985196	0.018934	Up
Rv0014c	1046.79	2149.73	2.05365	1.03819	9.49e-11	7.9e-10	Up
Rv1706A	219.657	451.318	2.05465	1.03889	4.74e-08	2.63e-07	Up
Rv3580c	845.66	1738.91	2.05628	1.04004	3.01e-10	2.32e-09	Up
Rv2126c	42.0245	86.4899	2.05808	1.0413	0.000186459	0.000530608	Up
Rv2604c	126.736	261.022	2.05957	1.04235	3.11e-07	1.51e-06	Up
Rv1905c	349.89	721.285	2.06146	1.04367	8.8e-08	4.71e-07	Up
Rv2492	56.6229	116.841	2.06349	1.04508	0.000218875	0.00061365	Up
Rv2048c	4759.37	9855.53	2.07076	1.05016	0.000178675	0.000512117	Up
Rv3586	444.317	920.552	2.07184	1.05091	7.95e-10	5.74e-09	Up
Rv0435c	949.094	1970.4	2.07609	1.05387	9.95e-11	8.24e-10	Up
Rv0408	493.617	1025.5	2.07753	1.05487	4.31e-10	3.24e-09	Up
Rv2320c	142.109	295.912	2.08229	1.05817	1.48e-07	7.6e-07	Up
Rv3402c	173.391	361.346	2.08399	1.05935	8.03e-05	0.000246918	Up
Rv3148	685.422	1429.29	2.08527	1.06023	3.96e-05	0.000128424	Up
Rv0005	8289.19	17288.2	2.08563	1.06048	1.19e-07	6.2e-07	Up
Rv1138a	15.65	32.6819	2.08829	1.06232	0.00955157	0.0184368	Up
Rv0698	152.572	318.654	2.08856	1.06251	9.94e-06	3.61e-05	Up
Rv2792c	556.493	1163.72	2.09116	1.0643	2.11e-05	7.16e-05	Up
Rv0973c	1996.29	4178.68	2.09322	1.06572	2.53e-08	1.46e-07	Up
Rv1777	86.7341	181.632	2.09413	1.06635	0.000289367	0.000786919	Up
Rv2036	650.203	1363.03	2.09631	1.06785	2.16e-10	1.7e-09	Up
Rv2092c	1295.01	2717.77	2.09865	1.06946	1.17e-08	7.12e-08	Up
Rv3424c	150.889	316.753	2.09925	1.06988	0.000213845	0.000601667	Up
Rv3054c	779.873	1640.53	2.10358	1.07285	6.52e-10	4.79e-09	Up
Rv1025	54.3119	114.352	2.10547	1.07414	0.000234252	0.000653545	Up
Rv3377c	888.656	1872.37	2.10696	1.07517	0.000362696	0.000966542	Up
Rv1354c	247.758	523.981	2.11489	1.08058	3.28e-09	2.17e-08	Up
Rv3559c	266.895	564.459	2.11491	1.0806	8.9e-05	0.000271232	Up
Rv0252	887.44	1877.31	2.11543	1.08095	3.77e-11	3.3e-10	Up
Rv3233c	80.6365	170.913	2.11955	1.08376	1.87e-06	7.77e-06	Up
Rv3100c	77.5109	164.549	2.12291	1.08604	3.12e-06	1.23e-05	Up
Rv0971c	351.436	746.177	2.12323	1.08626	2.09e-05	7.09e-05	Up
Rv2915c	173.508	368.579	2.12428	1.08697	2.79e-08	1.59e-07	Up
Rv0237	630.085	1339.46	2.12583	1.08803	2.87e-07	1.4e-06	Up
Rv0316	165.997	353.195	2.12772	1.08931	3.26e-08	1.83e-07	Up
Rv0302	370.128	788.263	2.1297	1.09065	7.59e-07	3.34e-06	Up
Rv3220c	1688.39	3598.25	2.13117	1.09165	1.48e-11	1.4e-10	Up
Rv2763c	170.591	363.586	2.13133	1.09175	1.97e-08	1.15e-07	Up
Rv2047c	578.283	1233.71	2.1334	1.09316	0.000214966	0.000603965	Up
Rv2757c	29.4562	62.9026	2.13546	1.09455	0.000441959	0.0011584	Up
Rv2040c	109.837	235.007	2.13959	1.09734	1.88e-06	7.79e-06	Up
Rv0393	173	370.736	2.14299	1.09962	2.01e-08	1.18e-07	Up
Rv1115	65.3732	140.869	2.15485	1.10759	0.000171304	0.000494189	Up
Rv0618	107.695	232.18	2.1559	1.10829	1.04e-07	5.48e-07	Up
Rv2617c	247.33	533.318	2.1563	1.10856	0.000109103	0.000326628	Up
Rv1534	383.179	826.314	2.15647	1.10867	1.26e-10	1.02e-09	Up
Rv3394c	148.589	320.893	2.1596	1.11076	2.53e-08	1.46e-07	Up
Rv1526c	122.547	264.709	2.16007	1.11108	7.49e-08	4.05e-07	Up
Rv2135c	287.762	623.113	2.16538	1.11462	4.73e-10	3.53e-09	Up
Rv1645c	261.865	569.149	2.17345	1.11999	1.29e-05	4.58e-05	Up
Rv2127	1475.01	3205.98	2.17354	1.12004	1.78e-12	1.88e-11	Up
Rv1999c	99.3135	216.107	2.17601	1.12169	2.86e-06	1.14e-05	Up
Rv0498	164.722	359.078	2.1799	1.12426	6.39e-09	4.03e-08	Up
Rv0006	6637.16	14480.7	2.18176	1.12549	3.91e-10	2.97e-09	Up
Rv3135	1294.02	2825.96	2.18385	1.12688	2.82e-12	2.9e-11	Up
Rv2808	97.9878	214.003	2.18397	1.12696	3.16e-07	1.52e-06	Up
Rv3625c	139.719	305.599	2.18724	1.12911	2.18e-08	1.27e-07	Up
Rv2963	1033.68	2262.39	2.18867	1.13005	1.04e-11	9.92e-11	Up
Rv3320c	100.301	219.6	2.1894	1.13054	4.78e-05	0.000152089	Up
Rv1255c	97.8634	214.289	2.18968	1.13072	2.8e-07	1.37e-06	Up
Rv2826c	244.684	536.228	2.19152	1.13193	4.54e-10	3.39e-09	Up
Rv1357c	156.66	343.729	2.19411	1.13363	1.28e-05	4.56e-05	Up
Rv0839	311.003	682.889	2.19576	1.13472	7.64e-11	6.46e-10	Up
Rv2367c	266.463	585.324	2.19664	1.1353	2.88e-09	1.93e-08	Up
Rv1561	33.9275	74.5597	2.19762	1.13594	0.000128309	0.000378655	Up
Rv1280c	447.139	982.994	2.19841	1.13646	2.23e-11	2.05e-10	Up
Rv3032	251.866	554.197	2.20036	1.13774	1.26e-09	8.89e-09	Up
Rv2152c	472.766	1042.45	2.205	1.14078	1.02e-11	9.81e-11	Up
Rv2398c	322.557	711.523	2.20588	1.14136	1.3e-10	1.05e-09	Up
Rv1714	186.819	413.418	2.21294	1.14596	0.0123578	0.0232014	Up
Rv2431c	560.345	1241.19	2.21505	1.14734	1.09e-11	1.05e-10	Up
Rv3909	801.512	1778.02	2.21833	1.14948	3.47e-12	3.51e-11	Up
Rv3784	257.157	571.266	2.22147	1.15152	0.000255855	0.000703954	Up
Rv1542c	66.5886	148.041	2.22322	1.15265	1.02e-06	4.43e-06	Up
Rv1710	285.885	636.57	2.22667	1.15489	1.48e-07	7.6e-07	Up
Rv0447c	72.6654	162.204	2.23221	1.15847	4.45e-07	2.05e-06	Up
Rv0944	14.932	33.3434	2.23302	1.159	0.00582234	0.0118288	Up
Rv3757c	147.415	329.191	2.23309	1.15904	2.4e-06	9.71e-06	Up
Rv3553	594.213	1329.59	2.23756	1.16192	6.22e-09	3.94e-08	Up
Rv2779c	184.076	412.059	2.23852	1.16255	1.53e-07	7.84e-07	Up
Rv2380c	885.782	1983.78	2.23958	1.16323	1.14e-12	1.24e-11	Up
Rv0301	301.658	675.848	2.24045	1.16379	6.15e-09	3.9e-08	Up
Rv0185	131.378	294.367	2.24061	1.16389	1.47e-08	8.82e-08	Up
Rv0421c	202.065	453.037	2.24204	1.16481	7.3e-10	5.32e-09	Up
Rv1452c	36.2115	81.2605	2.24405	1.16611	0.000180561	0.000516778	Up
Rv0773c	376.646	845.808	2.24563	1.16712	2.3e-11	2.1e-10	Up
Rv1010	610.369	1374.82	2.25244	1.17149	9.85e-07	4.29e-06	Up
Rv0059	104.651	235.721	2.25245	1.17149	2.75e-08	1.58e-07	Up
Rv1200	901.489	2036.93	2.25952	1.17602	1.82e-11	1.69e-10	Up
Rv2257c	227.693	514.873	2.26126	1.17713	1.89e-06	7.81e-06	Up
Rv3422c	90.0289	203.833	2.26408	1.17892	2.39e-06	9.7e-06	Up
Rv3268	594.117	1345.87	2.26532	1.17972	2.61e-12	2.7e-11	Up
Rv1355c	162.882	369.23	2.26686	1.1807	1.29e-09	9.03e-09	Up
Rv3565	157.346	357.463	2.27183	1.18385	0.0176419	0.0318754	Up
Rv3603c	1255.25	2851.96	2.27202	1.18398	5.7e-13	6.62e-12	Up
Rv3605c	124.947	284.283	2.27524	1.18602	5.35e-08	2.95e-07	Up
Rv1417	109.86	250.1	2.27653	1.18683	7.13e-06	2.66e-05	Up
Rv2543	500.224	1139.58	2.27813	1.18785	1.67e-06	7.01e-06	Up
Rv0499	150.057	342.276	2.28098	1.18965	2.99e-09	2.01e-08	Up
Rv2009	25.6854	58.8311	2.29045	1.19563	0.000273334	0.000747915	Up
Rv3609c	372.001	852.223	2.29092	1.19593	6.46e-12	6.34e-11	Up
Rv1349	330.901	760.374	2.29789	1.20031	3.44e-09	2.26e-08	Up
Rv1571	74.8705	172.236	2.30046	1.20192	2.48e-07	1.23e-06	Up
Rv0964c	28.7667	66.2919	2.30446	1.20443	0.00024202	0.000670987	Up
Rv3490	1102.26	2542.39	2.30652	1.20572	3.46e-06	1.36e-05	Up
Rv3517	52.0538	120.114	2.3075	1.20633	2.89e-06	1.15e-05	Up
Rv2937	513.971	1187.02	2.3095	1.20758	0.0048104	0.00998157	Up
Rv0018c	978.791	2262.29	2.31131	1.20871	9.76e-14	1.28e-12	Up
Rv3758c	371.874	859.849	2.3122	1.20927	0.000335533	0.000900314	Up
Rv2752c	1066.48	2465.93	2.31222	1.20928	7.61e-10	5.52e-09	Up
Rv3395c	82.4264	191.123	2.31871	1.21332	4.74e-08	2.63e-07	Up
Rv2385	81.1959	188.479	2.32128	1.21492	0.00093279	0.00229114	Up
Rv0184	328.927	767.023	2.33189	1.2215	4.16e-12	4.18e-11	Up
Rv0404	509.893	1189.35	2.33255	1.22191	1.19e-10	9.75e-10	Up
Rv0892	189.964	443.85	2.33649	1.22434	1.19e-10	9.75e-10	Up
Rv2501c	1239.07	2896.64	2.33776	1.22513	4.61e-14	6.28e-13	Up
Rv1696	416.498	974.346	2.33937	1.22612	9.72e-13	1.09e-11	Up
Rv2051c	1646.35	3852.49	2.34002	1.22652	1.12e-09	7.93e-09	Up
Rv2395	727.302	1704.66	2.34381	1.22885	2.5e-06	1.01e-05	Up
Rv1798	1175.09	2754.58	2.34415	1.22906	9.4e-07	4.11e-06	Up
Rv1933c	307.035	720.002	2.34502	1.2296	1.88e-09	1.3e-08	Up
Rv3807c	216.424	507.943	2.34698	1.2308	3.44e-11	3.08e-10	Up
Rv3863	456.671	1074.49	2.35287	1.23442	5.11e-13	6.03e-12	Up
Rv0434	269.777	634.812	2.3531	1.23456	7.76e-12	7.53e-11	Up
Rv0481c	108.91	256.474	2.35491	1.23567	1.88e-08	1.1e-07	Up
Rv2987c	378.058	891.285	2.35754	1.23728	9.95e-13	1.1e-11	Up
Rv0226c	214.609	506.86	2.36179	1.23988	1.99e-11	1.84e-10	Up
Rv0405	687.526	1623.83	2.36184	1.23991	5.56e-14	7.48e-13	Up
Rv3428c	26.2878	62.1879	2.36566	1.24224	0.0102742	0.0196602	Up
Rv2972c	89.9893	213.001	2.36696	1.24304	1.87e-08	1.1e-07	Up
Rv1605	423.246	1002.17	2.36783	1.24356	9.07e-13	1.02e-11	Up
Rv2781c	684.41	1620.6	2.36788	1.2436	5.09e-14	6.9e-13	Up
Rv3439c	201.16	476.341	2.36797	1.24365	2.39e-11	2.17e-10	Up
Rv0225	445.999	1060.32	2.3774	1.24939	1.17e-12	1.26e-11	Up
Rv2610c	439.119	1044	2.3775	1.24944	3.21e-13	3.94e-12	Up
Rv1224	246.641	587.581	2.38233	1.25237	4.59e-12	4.58e-11	Up
Rv3212	2623.46	6255.09	2.38429	1.25356	4.19e-12	4.18e-11	Up
Rv2939	844.022	2014.07	2.38628	1.25476	0.00327676	0.00704901	Up
Rv1132	1316.04	3143.54	2.38864	1.25619	8.95e-06	3.28e-05	Up
Rv1179c	1364.99	3267.57	2.39384	1.25932	9e-10	6.42e-09	Up
Rv2966c	115.639	279.105	2.41357	1.27117	5.1e-10	3.79e-09	Up
Rv2023A	65.348	157.849	2.41551	1.27233	1.14e-07	5.97e-07	Up
Rv2593c	135.215	327.574	2.42262	1.27657	2.27e-10	1.78e-09	Up
Rv2514c	83.115	201.491	2.42425	1.27754	1.26e-08	7.67e-08	Up
RVnc0010	97.5285	237.159	2.43169	1.28196	2.46e-09	1.66e-08	Up
Rv2383c	621.121	1512.48	2.43508	1.28397	1.91e-09	1.31e-08	Up
Rv1193	889.615	2167.24	2.43615	1.2846	7.2e-15	1.07e-13	Up
Rv3564	154.157	375.929	2.43862	1.28606	9.15e-05	0.000278047	Up
Rv0465c	661.516	1618.48	2.44663	1.29079	1.03e-14	1.51e-13	Up
Rv0847	875.892	2143.08	2.44674	1.29086	8.56e-15	1.26e-13	Up
Rv3375	134.306	329.334	2.45211	1.29403	1.72e-10	1.37e-09	Up
Rv0176	456.668	1120.04	2.45264	1.29433	1.61e-14	2.32e-13	Up
Rv3469c	26.1655	64.1968	2.45349	1.29483	9.64e-05	0.00029225	Up
Rv3163c	100.635	246.927	2.4537	1.29496	3.91e-09	2.54e-08	Up
Rv2946c	2753.01	6762.64	2.45645	1.29658	0.00504779	0.010393	Up
Rv3607c	76.6885	188.385	2.4565	1.2966	8.09e-09	5e-08	Up
Rv3923c	149.991	370.054	2.46717	1.30286	2.13e-11	1.95e-10	Up
Rv2965c	138.046	341.641	2.47483	1.30733	4.52e-11	3.93e-10	Up
Rv3384c	133.888	331.488	2.47586	1.30793	4.57e-11	3.97e-10	Up
Rv3836	142.923	354.683	2.48164	1.31129	3.71e-11	3.27e-10	Up
Rv2381c	334.258	830.827	2.48559	1.31359	4.12e-14	5.68e-13	Up
Rv1338	209.45	520.614	2.48563	1.31361	7.52e-13	8.61e-12	Up
Rv3376	1094.66	2728.59	2.49265	1.31768	7.08e-07	3.14e-06	Up
Rv2849c	175.49	437.768	2.49455	1.31878	3.24e-12	3.29e-11	Up
Rv2148c	183.741	459.026	2.49822	1.3209	3.67e-11	3.24e-10	Up
Rv2940c	13963	34962.5	2.50393	1.3242	8.72e-06	3.2e-05	Up
Rv0822c	1566.46	3933.66	2.51118	1.32837	0.000712323	0.00178821	Up
Rv1485	167.771	421.357	2.51149	1.32855	4.18e-12	4.18e-11	Up
Rv2837c	958.235	2418.16	2.52355	1.33546	1.35e-05	4.76e-05	Up
Rv0997	250.565	632.922	2.52598	1.33684	1.37e-13	1.76e-12	Up
Rv0529	433.467	1095.57	2.52746	1.33769	3.97e-15	6.01e-14	Up
Rv1664	239.425	605.548	2.52918	1.33867	6.01e-12	5.91e-11	Up
Rv1301	594.53	1504.65	2.53083	1.33961	1.43e-09	1e-08	Up
Rv3741c	105.413	267.093	2.53377	1.34128	0.000268474	0.000735122	Up
Rv0867c	2166.26	5514.56	2.54566	1.34804	4.66e-17	8.32e-16	Up
Rv1575	8.59589	21.9017	2.54792	1.34932	0.00990541	0.0190184	Up
Rv2010	340.429	868.746	2.55192	1.35158	1.23e-11	1.17e-10	Up
Rv0326	18.7613	48.0389	2.56053	1.35644	0.000274393	0.000750295	Up
Rv1607	356.936	913.973	2.56061	1.35649	3.53e-11	3.13e-10	Up
Rv0890c	359.667	922.318	2.56436	1.3586	1.04e-14	1.52e-13	Up
Rv2794c	250.206	641.628	2.56439	1.35862	6.01e-14	8.01e-13	Up
Rv0409	235.815	608.507	2.58045	1.36762	7.9e-14	1.04e-12	Up
Rv1297	14911.8	38487.2	2.58099	1.36792	3.98e-18	7.96e-17	Up
Rv0527	525.618	1357.33	2.58235	1.36868	3.12e-07	1.51e-06	Up
Rv1716	71.9023	186.047	2.58749	1.37155	0.00828047	0.016211	Up
Rv2038c	53.0985	137.758	2.59439	1.37539	2.36e-08	1.37e-07	Up
Rv2464c	217.479	564.891	2.59745	1.3771	5.55e-14	7.48e-13	Up
Rv2592c	309.865	806.507	2.60277	1.38005	4.03e-15	6.08e-14	Up
Rv1318c	421.319	1097.89	2.60584	1.38175	7.14e-05	0.000220978	Up
Rv3606c	153.218	399.324	2.60625	1.38198	9.83e-13	1.1e-11	Up
Rv2226	1326.44	3458.99	2.60772	1.38279	7.81e-09	4.84e-08	Up
Rv2685	308.556	805.035	2.60904	1.38352	7.92e-15	1.17e-13	Up
Rv0725c	146.13	382.836	2.61983	1.38947	7.04e-12	6.87e-11	Up
Rv0592	66.9374	175.94	2.62842	1.3942	2.01e-06	8.28e-06	Up
Rv3403c	266.955	703.07	2.63366	1.39707	4.09e-07	1.9e-06	Up
Rv3093c	1032.33	2725.35	2.64	1.40054	9.77e-08	5.18e-07	Up
Rv2903c	1753.14	4648.18	2.65134	1.40672	2.12e-18	4.33e-17	Up
Rv3756c	140.007	371.941	2.65659	1.40958	2.02e-06	8.34e-06	Up
Rv3370c	936.454	2494.39	2.66366	1.41341	1.67e-10	1.33e-09	Up
Rv1242	35.2918	94.0123	2.66386	1.41352	7.92e-07	3.48e-06	Up
Rv0191	369.88	986.491	2.66706	1.41525	3.86e-16	6.49e-15	Up
Rv3918c	493.193	1316.37	2.66908	1.41634	0.0003086	0.000835801	Up
Rv2974c	126.616	338.425	2.67285	1.41838	1.8e-12	1.89e-11	Up
Rv3419c	463.86	1246.13	2.68645	1.4257	2.8e-12	2.88e-11	Up
Rv1940	119.648	321.664	2.68841	1.42675	2.04e-12	2.12e-11	Up
Rv1836c	2472.47	6666.23	2.69618	1.43092	2.71e-19	6.03e-18	Up
Rv1941	497.266	1341.01	2.69677	1.43123	2.36e-11	2.15e-10	Up
Rv2553c	1002.55	2704.24	2.69736	1.43155	1.62e-17	3.04e-16	Up
Rv2499c	167.693	453.179	2.70243	1.43426	7.44e-14	9.85e-13	Up
Rv0177	334.199	904.803	2.70738	1.4369	1.99e-16	3.42e-15	Up
Rv2456c	280.326	760.503	2.71292	1.43985	1.13e-15	1.82e-14	Up
Rv1360	537.292	1459.2	2.71584	1.4414	1.21e-06	5.18e-06	Up
Rv0669c	727.886	1978.95	2.71876	1.44295	0.000423442	0.00111279	Up
Rv3393	162.609	442.519	2.72136	1.44433	1.32e-13	1.7e-12	Up
Rv1632c	266.452	726.781	2.72762	1.44764	1.87e-06	7.77e-06	Up
Rv3714c	80.7019	220.342	2.73031	1.44907	1.69e-08	1.01e-07	Up
Rv0591	72.4073	198.023	2.73485	1.45146	0.000252847	0.000696983	Up
Rv3806c	646.643	1778.19	2.74987	1.45937	1.57e-07	8.02e-07	Up
Rv1519	18.4145	50.8615	2.76203	1.46573	6.35e-05	0.000198658	Up
Rv0382c	311.472	862.975	2.77063	1.47021	7.99e-13	9.12e-12	Up
Rv1481	762.263	2116.13	2.77612	1.47307	3.19e-19	7.07e-18	Up
Rv0690c	432.189	1200.81	2.77844	1.47428	5.27e-18	1.04e-16	Up
Rv2866	60.0926	167.52	2.78771	1.47908	3.1e-10	2.39e-09	Up
Rv2366c	568.011	1585.64	2.79157	1.48108	1.25e-18	2.63e-17	Up
Rv1225c	318.85	891.647	2.79644	1.48359	2.12e-17	3.92e-16	Up
Rv0470A	29.9732	84.3702	2.81486	1.49306	0.000203479	0.000574937	Up
Rv2190c	3496.68	9863	2.82068	1.49604	1.13e-20	2.82e-19	Up
Rv0246	303.053	856.185	2.82519	1.49835	5.32e-10	3.94e-09	Up
Rv0963c	29.554	83.5425	2.82678	1.49916	5.55e-07	2.5e-06	Up
Rv1047	68.9703	195.198	2.83017	1.50089	2.37e-09	1.61e-08	Up
Rv3577	136.885	387.5	2.83083	1.50123	1.99e-14	2.82e-13	Up
Rv0240	63.8316	180.857	2.83335	1.50251	0.000527561	0.00135775	Up
Rv3426	166.788	472.945	2.8356	1.50365	0.000544228	0.00139524	Up
Rv3282	121.539	347.259	2.85719	1.5146	1.52e-13	1.94e-12	Up
Rv2430c	689.291	1975.06	2.86536	1.51872	4.72e-20	1.12e-18	Up
Rv1402	232.135	666.764	2.87231	1.52221	3.06e-13	3.77e-12	Up
Rv2365c	55.0594	158.159	2.87251	1.52231	4.06e-10	3.07e-09	Up
Rv0354c	319.122	918.936	2.87957	1.52586	3.01e-07	1.46e-06	Up
Rv2424c	28.5467	82.6029	2.8936	1.53287	4.21e-07	1.95e-06	Up
Rv1344	11.5218	33.3583	2.89522	1.53367	0.000661737	0.00166647	Up
Rv2789c	574.466	1664.84	2.89806	1.53509	3.44e-10	2.63e-09	Up
Rv2379c	800.797	2323.25	2.90118	1.53664	6.22e-08	3.41e-07	Up
Rv0908	587.305	1705.02	2.90313	1.53761	3.07e-12	3.14e-11	Up
Rv0058	1133.46	3294.76	2.90681	1.53944	1.76e-21	4.84e-20	Up
Rv2341	22.0839	64.3303	2.913	1.54251	4.49e-06	1.73e-05	Up
Rv2382c	90.1908	262.776	2.91355	1.54278	2.37e-13	2.98e-12	Up
Rv2052c	1100.55	3210.71	2.91738	1.54467	1.72e-17	3.19e-16	Up
Rv3308	157.485	461.21	2.9286	1.55021	1.69e-14	2.41e-13	Up
Rv2591	475.033	1394.1	2.93475	1.55324	0.000471097	0.0012275	Up
Rv3845	67.0069	197.905	2.9535	1.56243	4.81e-07	2.19e-06	Up
Rv0052	83.3695	247.151	2.96453	1.5678	5.47e-09	3.49e-08	Up
Rv3805c	983.39	2918.02	2.96731	1.56916	1.28e-07	6.65e-07	Up
Rv3278c	133.451	396.092	2.96808	1.56953	3.01e-10	2.32e-09	Up
Rv0336	24.2136	71.9575	2.97178	1.57133	8.35e-07	3.66e-06	Up
Rv2417c	309.101	930.477	3.01027	1.58989	3.31e-19	7.29e-18	Up
Rv3201c	188.152	567.232	3.01475	1.59204	9.94e-18	1.9e-16	Up
Rv3430c	248.242	749.452	3.01903	1.59409	0.000122734	0.00036301	Up
Rv1026	251.248	761.527	3.03098	1.59979	9.32e-19	2e-17	Up
Rv2437	35.7636	108.455	3.03256	1.60053	4.33e-09	2.8e-08	Up
Rv0891c	77.6958	236.253	3.04075	1.60443	2.37e-08	1.37e-07	Up
Rv0003	195.445	594.535	3.04195	1.605	5.98e-18	1.17e-16	Up
Rv1715	57.437	175.187	3.05007	1.60884	4.27e-05	0.000137903	Up
Rv0848	373.498	1139.38	3.05057	1.60908	2e-20	4.82e-19	Up
Rv3555c	293.138	894.6	3.05181	1.60966	7.52e-07	3.32e-06	Up
Rv1708	367.545	1126.82	3.0658	1.61626	7.93e-21	2.03e-19	Up
Rv2544	12.1569	37.2711	3.06584	1.61628	0.000145442	0.000426399	Up
Rv1604	331.372	1020.2	3.07872	1.62233	1.11e-20	2.77e-19	Up
Rv0236c	1351.09	4170.61	3.08684	1.62613	2.57e-13	3.22e-12	Up
Rv3677c	313.361	969.861	3.09502	1.62995	8.19e-15	1.21e-13	Up
Rv0893c	65.0048	201.767	3.10387	1.63407	6.66e-06	2.5e-05	Up
Rv2452c	36.9226	114.616	3.10423	1.63424	3.39e-09	2.24e-08	Up
Rv2918c	426.079	1325.91	3.11189	1.63779	9.09e-09	5.58e-08	Up
Rv3362c	78.1092	244.16	3.12588	1.64426	2.17e-12	2.26e-11	Up
Rv1541c	114.391	359.55	3.14316	1.65221	1.66e-16	2.86e-15	Up
Rv3398c	82.3826	259.193	3.14621	1.65362	1.79e-14	2.55e-13	Up
Rv2436	105.711	332.986	3.14997	1.65534	8.7e-09	5.35e-08	Up
Rv3585	354.298	1116.18	3.15039	1.65553	2.01e-21	5.45e-20	Up
Rv2930	5584.73	17599.2	3.15131	1.65595	8.66e-08	4.64e-07	Up
Rv1120c	6.4375	20.3069	3.15447	1.6574	0.00317874	0.00686402	Up
Rv2681	270.303	853.827	3.15877	1.65936	6.38e-21	1.67e-19	Up
Rv0665	4.06689	12.9072	3.17373	1.66618	0.0194675	0.0347127	Up
Rv3860	160.974	512.153	3.1816	1.66975	1.27e-18	2.64e-17	Up
Rv1870c	1158.28	3691.28	3.18686	1.67213	2.46e-10	1.92e-09	Up
Rv2790c	557.24	1780.86	3.19586	1.6762	2.73e-13	3.38e-12	Up
Rv1348	398.328	1278.84	3.21053	1.68281	3.8e-07	1.8e-06	Up
Rv2384	49.062	157.809	3.21653	1.6855	1.6e-11	1.51e-10	Up
Rv1712	176.1	566.491	3.21687	1.68566	2.03e-12	2.12e-11	Up
Rv2328	343.118	1109.83	3.23454	1.69356	4.48e-08	2.49e-07	Up
Rv1396c	1473.28	4769.25	3.23716	1.69473	1.97e-25	7.77e-24	Up
Rv1582c	89.872	291.163	3.23976	1.69589	1.12e-15	1.8e-14	Up
Rv2378c	129.499	420.001	3.24327	1.69745	2.18e-07	1.09e-06	Up
Rv0656c	61.0381	198.776	3.25659	1.70336	1.94e-07	9.8e-07	Up
Rv0930	323.654	1061.22	3.27886	1.7132	1.73e-12	1.82e-11	Up
Rv2647	40.3765	132.444	3.28023	1.7138	5.37e-11	4.62e-10	Up
Rv2793c	348.795	1149.59	3.2959	1.72067	2.55e-23	8.26e-22	Up
Rv3192	36.8465	122.116	3.31419	1.72866	1.59e-10	1.27e-09	Up
Rv3351c	28.0384	92.9671	3.3157	1.72931	7.16e-09	4.46e-08	Up
Rv0658c	203.815	677.444	3.32381	1.73284	3.49e-13	4.26e-12	Up
Rv3641c	140.76	468.398	3.32762	1.73449	2.17e-06	8.88e-06	Up
Rv2931	4741.21	15815.4	3.33573	1.738	1.57e-05	5.47e-05	Up
Rv2942	946.337	3163.45	3.34283	1.74107	4.17e-10	3.16e-09	Up
Rv2938	458.669	1535.18	3.34702	1.74288	0.0010393	0.00253091	Up
Rv3608c	258.343	865.919	3.35181	1.74494	8.49e-23	2.7e-21	Up
Rv2848c	234.147	791.077	3.37854	1.7564	2.46e-22	7.31e-21	Up
Rv3202c	297.054	1006.99	3.38993	1.76126	1.42e-23	4.72e-22	Up
Rv2276	197.365	670.515	3.39733	1.7644	1.21e-21	3.37e-20	Up
Rv3485c	226.643	773.158	3.41134	1.77034	7.2e-06	2.68e-05	Up
Rv2761c	166.581	571.368	3.42997	1.7782	3.59e-21	9.67e-20	Up
Rv3920c	1198.18	4115.38	3.43468	1.78018	1.63e-17	3.05e-16	Up
Rv1631	1116.56	3848.65	3.44689	1.78529	6.75e-28	3.09e-26	Up
Rv3425	203.817	703.531	3.45177	1.78734	1.85e-06	7.68e-06	Up
Rv2334	995.86	3441.45	3.45576	1.789	1.4e-22	4.37e-21	Up
Rv2957	222.492	769.966	3.46065	1.79104	5.67e-19	1.23e-17	Up
Rv0051	306.793	1064.19	3.46876	1.79442	2.83e-13	3.5e-12	Up
Rv2273	8.28834	28.7719	3.47137	1.79551	0.000212813	0.000599186	Up
Rv2782c	1182.59	4110.25	3.47563	1.79727	3.4e-28	1.63e-26	Up
Rv3247c	201.37	700.517	3.47875	1.79857	7.76e-11	6.55e-10	Up
Rv3921c	2105.67	7353.9	3.49244	1.80423	6.14e-21	1.62e-19	Up
Rv2817c	171.673	600.02	3.49514	1.80535	5.65e-22	1.61e-20	Up
Rv2891	6.06987	21.2294	3.4975	1.80632	0.00115136	0.00277666	Up
Rv2551c	102.284	359.125	3.51107	1.81191	2.1e-05	7.13e-05	Up
Rv0557	289.604	1017.11	3.51207	1.81232	5.39e-21	1.44e-19	Up
Rv1057	518.074	1827.89	3.52824	1.81895	8.38e-08	4.51e-07	Up
Rv3453	126.541	456.016	3.60369	1.84948	4.84e-13	5.78e-12	Up
Rv0526	180.048	649.708	3.60854	1.85141	8.27e-10	5.95e-09	Up
Rv1711	141.25	510.616	3.61499	1.85399	2.41e-09	1.63e-08	Up
Rv1045	277.821	1005.06	3.61767	1.85506	9.86e-13	1.1e-11	Up
Rv2364c	314.157	1139	3.62557	1.85821	3.02e-14	4.21e-13	Up
Rv2254c	16.7943	60.904	3.62647	1.85857	1.64e-07	8.37e-07	Up
Rv2932	1625.43	5900.32	3.63001	1.85997	0.00513973	0.0105641	Up
Rv1752	41.2811	149.885	3.63085	1.86031	5.33e-13	6.23e-12	Up
Rv3366	28.7312	104.674	3.64323	1.86522	1.12e-10	9.23e-10	Up
Rv1979c	467.715	1705.53	3.64651	1.86652	5.09e-28	2.36e-26	Up
Rv2906c	121.071	444.36	3.67025	1.87588	6.05e-14	8.03e-13	Up
Rv3660c	288.041	1073.31	3.72625	1.89773	3.29e-15	5.03e-14	Up
Rv0828c	10.9734	40.9102	3.72811	1.89845	0.00130042	0.00309676	Up
Rv0868c	105.276	393.253	3.73544	1.90128	7.98e-21	2.03e-19	Up
Rv2331A	42.4793	158.984	3.74262	1.90405	0.000238256	0.000661471	Up
Rv3333c	1085.37	4103.43	3.78067	1.91864	4.17e-11	3.64e-10	Up
Rv2552c	188.799	716.897	3.79715	1.92492	1.75e-08	1.04e-07	Up
Rv2897c	33.1657	127.173	3.83446	1.93902	5.23e-07	2.36e-06	Up
Rv3361c	41.4688	160.17	3.86242	1.9495	5.57e-10	4.12e-09	Up
Rv1361c	944.586	3651.43	3.86564	1.95071	5.72e-11	4.89e-10	Up
Rv0511	2009.8	7769.68	3.86589	1.9508	4.82e-14	6.56e-13	Up
Rv1614	945.257	3703.54	3.91802	1.97013	2.32e-33	1.71e-31	Up
Rv1702c	115.214	452.074	3.92377	1.97224	2.88e-09	1.93e-08	Up
Rv2836c	245.805	965.724	3.92883	1.9741	4.59e-07	2.11e-06	Up
Rv0261c	24.0292	94.4663	3.93131	1.97501	4.25e-10	3.19e-09	Up
Rv3037c	156.72	618.132	3.94418	1.97973	5.68e-11	4.86e-10	Up
Rv3659c	72.8053	287.266	3.94567	1.98027	3.68e-07	1.75e-06	Up
Rv2973c	110.184	439.151	3.98561	1.9948	1.08e-23	3.6e-22	Up
Rv0510	1204.56	4836.08	4.01481	2.00533	2.21e-17	4.03e-16	Up
Rv2438A	4.04154	16.2351	4.01706	2.00614	0.00290786	0.00635486	Up
Rv1934c	29.7993	120.731	4.05145	2.01844	3.14e-08	1.78e-07	Up
Rv1713	468.269	1900.77	4.05915	2.02118	4.22e-10	3.18e-09	Up
Rv2948c	1277.03	5232.26	4.09721	2.03464	6.55e-05	0.000204516	Up
Rv2335	321.519	1317.4	4.09742	2.03472	1.96e-22	6.01e-21	Up
Rv3657c	17.6457	72.4623	4.10651	2.03791	8.4e-05	0.000256441	Up
Rv3294c	41.8524	173.032	4.13434	2.04766	1.66e-10	1.32e-09	Up
Rv1613	373.874	1551.89	4.15083	2.0534	4.14e-15	6.23e-14	Up
Rv0528	509.35	2134.77	4.19117	2.06735	4.86e-13	5.78e-12	Up
Rv2988c	795.597	3361.76	4.22545	2.07911	4.33e-36	3.67e-34	Up
Rv0541c	283.358	1198.95	4.23122	2.08107	9.27e-10	6.61e-09	Up
Rv3395A	70.579	301.791	4.27593	2.09624	8.28e-14	1.09e-12	Up
Rv3455c	309.949	1326.2	4.27877	2.0972	2.06e-16	3.52e-15	Up
Rv0849	114.838	491.651	4.28125	2.09803	1.46e-23	4.79e-22	Up
Rv2950c	3549.67	15260.5	4.29914	2.10405	1.87e-08	1.1e-07	Up
Rv2512c	110.5	477.263	4.31914	2.11074	1.81e-11	1.69e-10	Up
Rv2949c	1176.46	5092.2	4.32842	2.11384	7.17e-07	3.17e-06	Up
Rv3919c	365.117	1587.9	4.34903	2.12069	4.6e-06	1.77e-05	Up
Rv0962c	45.5753	198.689	4.35957	2.12419	3.12e-07	1.51e-06	Up
Rv3383c	252.517	1105.94	4.37965	2.13082	4.87e-07	2.21e-06	Up
Rv1199c	113.175	499.566	4.41411	2.14212	1.18e-06	5.06e-06	Up
Rv1068c	16.881	74.9642	4.44076	2.15081	1.35e-10	1.09e-09	Up
Rv2902c	592.454	2654.32	4.48021	2.16357	2.35e-30	1.34e-28	Up
Rv2478c	45.9507	205.99	4.48285	2.16442	2.49e-16	4.22e-15	Up
Rv3922c	150.561	687.59	4.56685	2.1912	4.07e-31	2.53e-29	Up
Rv0515	59.7647	274.145	4.58708	2.19758	5.25e-06	2e-05	Up
Rv1612	570.702	2633.65	4.61475	2.20625	4.37e-13	5.27e-12	Up
Rv0666	6.70822	31.0524	4.62901	2.2107	0.00117801	0.00283065	Up
Rv3352c	5.88544	27.5872	4.68737	2.22878	2.63e-05	8.77e-05	Up
Rv1505c	108.843	513.145	4.71456	2.23712	1.96e-07	9.87e-07	Up
Rv2085	11.93	56.5851	4.74311	2.24583	5.11e-09	3.27e-08	Up
Rv0366c	30.589	150.026	4.90459	2.29413	1.77e-17	3.27e-16	Up
Rv2123	43.4132	217.744	5.01562	2.32643	1.5e-10	1.2e-09	Up
Rv2275	96.9064	487.016	5.02563	2.3293	2.63e-15	4.07e-14	Up
Rv2427A	18.8872	95.2095	5.04095	2.3337	9.99e-13	1.11e-11	Up
Rv3578	97.1024	505.495	5.2058	2.38012	2.35e-32	1.61e-30	Up
Rv0542c	359.723	1882.21	5.2324	2.38747	8.35e-12	8.05e-11	Up
Rv2277c	38.7412	210.689	5.43838	2.44318	3.87e-05	0.000125632	Up
Rv1709	200.481	1094.13	5.45754	2.44825	3.54e-28	1.68e-26	Up
Rv2274c	5.41639	29.8134	5.5043	2.46056	3.43e-06	1.34e-05	Up
Rv1644	620.832	3523.3	5.67513	2.50465	7.95e-50	1.22e-47	Up
Rv3129	127.357	736.195	5.78057	2.53121	0.00495602	0.0102305	Up
Rv2812	5.77379	37.325	6.46457	2.69255	1.73e-06	7.24e-06	Up
Rv2989	386.603	2583.21	6.68181	2.74024	4.09e-56	7.75e-54	Up
Rv0513	197.078	1332.63	6.76195	2.75744	1.85e-09	1.28e-08	Up
Rv0057	69.6491	480.983	6.9058	2.78781	6.12e-19	1.32e-17	Up
Rv0514	43.154	312.223	7.23509	2.85501	2.29e-09	1.55e-08	Up
Rv2189c	139.551	1011.68	7.24951	2.85788	2.44e-26	1.02e-24	Up
Rv0947c	47.2863	349.444	7.38996	2.88557	7.3e-37	6.76e-35	Up
Rv2811	7.28564	56.4833	7.75268	2.9547	0.000182343	0.000520757	Up
Rv1128c	98.855	882.184	8.92401	3.15769	0.000150964	0.00044094	Up
Rv1573	20.4567	192.311	9.40086	3.23279	8.2e-18	1.58e-16	Up
Rv0699	5.58241	53.4349	9.57201	3.25882	2.76e-08	1.58e-07	Up
Rv2386c	66.1445	672.697	10.1701	3.34626	6.62e-11	5.63e-10	Up
Rv0512	329.515	3407.47	10.3409	3.37029	1.22e-12	1.31e-11	Up
Rv3862c	5.93615	74.087	12.4807	3.64162	2.25e-18	4.58e-17	Up
Rv1130	428.704	5510.76	12.8545	3.6842	2.49e-07	1.23e-06	Up
Rv1131	208.594	4792.84	22.9768	4.52211	3.27e-08	1.84e-07	Up
Rv1129c	119.015	3102.56	26.0687	4.70425	2.42e-08	1.4e-07	Up
