# Supplementary material for: Potential Genes Related to Levofloxacin Resistance in Mycobacterium tuberculosis Based on Transcriptome and Methylome Overlap Analysis
Source: J Mol Evol. 2020 Jan 9;88(2):202–9. doi: 10.1007/s00239-019-09926-z (PMC6989609; doi:10.1007/s00239-019-09926-z)
Supplement: Supplementary file 3 — Table S2. KEGG pathway analysis of differentially expressed genes between the LOF-resistant group and control group. LOF levofloxacin. (XLS 67 kb) [file 239_2019_9926_MOESM3_ESM.xls]

## Sheet: Table S2
Term	Database	ID	Input number	Background number	P-Value	Corrected P-Value	Input	Hyperlink
Biosynthesis of siderophore group nonribosomal peptides	KEGG PATHWAY	mtu01053	8	9	0.00842307	0.817038	885648|885874|885850|885908|885823|885822|885833|885838	http://www.genome.jp/kegg-bin/show_pathway?mtu01053/mtu:Rv2381c%09red/mtu:Rv2384%09red/mtu:Rv2380c%09red/mtu:Rv2386c%09red/mtu:Rv2383c%09red/mtu:Rv2382c%09red/mtu:Rv2378c%09red/mtu:Rv2379c%09red
RNA degradation	KEGG PATHWAY	mtu03018	7	12	0.0557096	0.998272	887877|887482|886952|886354|887802|885946|888509	http://www.genome.jp/kegg-bin/show_pathway?mtu03018/mtu:Rv1297%09red/mtu:Rv3417c%09red/mtu:Rv0440%09red/mtu:Rv2752c%09red/mtu:Rv3010c%09red/mtu:Rv0350%09red/mtu:Rv2984%09red
Tuberculosis	KEGG PATHWAY	mtu05152	7	13	0.0720179	0.998272	887877|887017|886097|886209|886354|885946|885724	http://www.genome.jp/kegg-bin/show_pathway?mtu05152/mtu:Rv0934%09red/mtu:Rv3417c%09red/mtu:Rv0440%09red/mtu:Rv3875%09red/mtu:Rv1270c%09red/mtu:Rv0350%09red/mtu:Rv3763%09red
Fatty acid metabolism	KEGG PATHWAY	mtu01212	17	52	0.15862	0.998272	887697|887113|887897|887417|886703|886874|885046|885799|887456|888585|885774|888222|885308|888769|887309|887360|885444	http://www.genome.jp/kegg-bin/show_pathway?mtu01212/mtu:Rv3559c%09red/mtu:Rv1074c%09red/mtu:Rv0675%09red/mtu:Rv2501c%09red/mtu:Rv0859%09red/mtu:Rv0860%09red/mtu:Rv3502c%09red/mtu:Rv2187%09red/mtu:Rv0131c%09red/mtu:Rv0914c%09red/mtu:Rv3140%09red/mtu:Rv0231%09red/mtu:Rv3546%09red/mtu:Rv2243%09red/mtu:Rv0824c%09red/mtu:Rv2790c%09red/mtu:Rv0971c%09red
Taurine and hypotaurine metabolism	KEGG PATHWAY	mtu00430	4	8	0.184632	0.998272	886399|888493|888893|886401	http://www.genome.jp/kegg-bin/show_pathway?mtu00430/mtu:Rv0408%09red/mtu:Rv0409%09red/mtu:Rv0773c%09red/mtu:Rv2780%09red
Fatty acid biosynthesis	KEGG PATHWAY	mtu00061	6	15	0.202079	0.998272	887697|887897|888769|887456|887309|885444	http://www.genome.jp/kegg-bin/show_pathway?mtu00061/mtu:Rv2187%09red/mtu:Rv3502c%09red/mtu:Rv2501c%09red/mtu:Rv3559c%09red/mtu:Rv2243%09red/mtu:Rv0824c%09red
Fatty acid degradation	KEGG PATHWAY	mtu00071	16	52	0.220984	0.998272	887113|886718|887417|886703|886874|885046|885799|887456|888585|888654|888222|886427|885308|885774|887360|888690	http://www.genome.jp/kegg-bin/show_pathway?mtu00071/mtu:Rv3252c%09red/mtu:Rv0675%09red/mtu:Rv2187%09red/mtu:Rv3546%09red/mtu:Rv0860%09red/mtu:Rv3086%09red/mtu:Rv0859%09red/mtu:Rv1074c%09red/mtu:Rv0223c%09red/mtu:Rv0231%09red/mtu:Rv0914c%09red/mtu:Rv3140%09red/mtu:Rv0400c%09red/mtu:Rv0131c%09red/mtu:Rv2790c%09red/mtu:Rv0971c%09red
Steroid degradation	KEGG PATHWAY	mtu00984	5	13	0.254074	0.998272	888422|887241|887782|888268|888784	http://www.genome.jp/kegg-bin/show_pathway?mtu00984/mtu:Rv3570c%09red/mtu:Rv3526%09red/mtu:Rv3545c%09red/mtu:Rv3537%09red/mtu:Rv0760c%09red
Biosynthesis of unsaturated fatty acids	KEGG PATHWAY	mtu01040	4	10	0.274755	0.998272	887697|887897|885799|885444	http://www.genome.jp/kegg-bin/show_pathway?mtu01040/mtu:Rv3502c%09red/mtu:Rv3559c%09red/mtu:Rv0824c%09red/mtu:Rv0860%09red
Sulfur metabolism	KEGG PATHWAY	mtu00920	7	22	0.316532	0.998272	888802|885545|886012|886016|886978|886979|885305	http://www.genome.jp/kegg-bin/show_pathway?mtu00920/mtu:Rv3117%09red/mtu:Rv2398c%09red/mtu:Rv1285%09red/mtu:Rv1286%09red/mtu:Rv0848%09red/mtu:Rv2334%09red/mtu:Rv2335%09red
Synthesis and degradation of ketone bodies	KEGG PATHWAY	mtu00072	4	11	0.322249	0.998272	887360|885046|887113|885774	http://www.genome.jp/kegg-bin/show_pathway?mtu00072/mtu:Rv0914c%09red/mtu:Rv1074c%09red/mtu:Rv0859%09red/mtu:Rv3546%09red
Folate biosynthesis	KEGG PATHWAY	mtu00790	6	19	0.344652	0.998272	887777|888811|885848|885346|885345|885831	http://www.genome.jp/kegg-bin/show_pathway?mtu00790/mtu:Rv3606c%09red/mtu:Rv3609c%09red/mtu:Rv3119%09red/mtu:Rv3608c%09red/mtu:Rv3607c%09red/mtu:Rv2763c%09red
Nitrogen metabolism	KEGG PATHWAY	mtu00910	7	23	0.350551	0.998272	886663|885213|888488|886987|885231|886665|888383	http://www.genome.jp/kegg-bin/show_pathway?mtu00910/mtu:Rv0261c%09red/mtu:Rv2220%09red/mtu:Rv1284%09red/mtu:Rv2781c%09red/mtu:Rv1737c%09red/mtu:Rv1736c%09red/mtu:Rv0252%09red
Propanoate metabolism	KEGG PATHWAY	mtu00640	15	55	0.363604	0.998272	887113|885922|885843|887417|886703|886874|885046|885799|885774|888222|886399|885308|886401|887309|887360	http://www.genome.jp/kegg-bin/show_pathway?mtu00640/mtu:Rv1074c%09red/mtu:Rv0675%09red/mtu:Rv1130%09red/mtu:Rv2501c%09red/mtu:Rv0859%09red/mtu:Rv0860%09red/mtu:Rv0973c%09red/mtu:Rv0408%09red/mtu:Rv0409%09red/mtu:Rv0231%09red/mtu:Rv0914c%09red/mtu:Rv3140%09red/mtu:Rv3546%09red/mtu:Rv0131c%09red/mtu:Rv0971c%09red
Benzoate degradation	KEGG PATHWAY	mtu00362	11	40	0.387961	0.998272	887113|885046|885799|885160|888585|885774|888222|886427|885308|887360|888074	http://www.genome.jp/kegg-bin/show_pathway?mtu00362/mtu:Rv3469c%09red/mtu:Rv1074c%09red/mtu:Rv0675%09red/mtu:Rv0400c%09red/mtu:Rv0860%09red/mtu:Rv0859%09red/mtu:Rv0914c%09red/mtu:Rv3546%09red/mtu:Rv1715%09red/mtu:Rv2790c%09red/mtu:Rv0971c%09red
ABC transporters	KEGG PATHWAY	mtu02010	20	77	0.401383	0.998272	886810|887770|886807|885534|888336|887998|887786|885589|886823|886820|886808|885581|886812|886804|886853|885305|885724|886816|886293|886834	http://www.genome.jp/kegg-bin/show_pathway?mtu02010/mtu:Rv0174%09red/mtu:Rv0592%09red/mtu:Rv3500c%09red/mtu:Rv0591%09red/mtu:Rv1348%09red/mtu:Rv1349%09red/mtu:Rv0172%09red/mtu:Rv0173%09red/mtu:Rv2398c%09red/mtu:Rv0167%09red/mtu:Rv0170%09red/mtu:Rv0169%09red/mtu:Rv2038c%09red/mtu:Rv3757c%09red/mtu:Rv3756c%09red/mtu:Rv0930%09red/mtu:Rv3758c%09red/mtu:Rv0168%09red/mtu:Rv0934%09red/mtu:Rv0171%09red
Vitamin B6 metabolism	KEGG PATHWAY	mtu00750	2	5	0.401476	0.998272	887371|885140	http://www.genome.jp/kegg-bin/show_pathway?mtu00750/mtu:Rv2604c%09red/mtu:Rv0884c%09red
Tryptophan metabolism	KEGG PATHWAY	mtu00380	12	45	0.413398	0.998272	887113|886718|885046|885799|885774|888222|886427|885308|885638|888064|887360|885576	http://www.genome.jp/kegg-bin/show_pathway?mtu00380/mtu:Rv1074c%09red/mtu:Rv3375%09red/mtu:Rv3546%09red/mtu:Rv0860%09red/mtu:Rv1908c%09red/mtu:Rv0859%09red/mtu:Rv0853c%09red/mtu:Rv0223c%09red/mtu:Rv0675%09red/mtu:Rv0914c%09red/mtu:Rv0400c%09red/mtu:Rv0971c%09red
Homologous recombination	KEGG PATHWAY	mtu03440	6	22	0.457048	0.998272	886716|887688|887439|888173|887304|887089	http://www.genome.jp/kegg-bin/show_pathway?mtu03440/mtu:Rv2592c%09red/mtu:Rv2593c%09red/mtu:Rv1402%09red/mtu:Rv0003%09red/mtu:Rv2973c%09red/mtu:Rv2478c%09red
Two-component system	KEGG PATHWAY	mtu02020	14	55	0.457732	0.998272	886378|885510|885213|888842|888829|885046|885041|887113|885774|887360|885446|885724|888383|888621	http://www.genome.jp/kegg-bin/show_pathway?mtu02020/mtu:Rv1074c%09red/mtu:Rv3133c%09red/mtu:Rv0001%09red/mtu:Rv3132c%09red/mtu:Rv0859%09red/mtu:Rv2918c%09red/mtu:Rv2220%09red/mtu:Rv0914c%09red/mtu:Rv1553%09red/mtu:Rv3546%09red/mtu:Rv1736c%09red/mtu:Rv1623c%09red/mtu:Rv0934%09red/mtu:Rv1622c%09red
Glycerolipid metabolism	KEGG PATHWAY	mtu00561	4	15	0.510156	0.998272	885785|888625|886718|888429	http://www.genome.jp/kegg-bin/show_pathway?mtu00561/mtu:Rv2252%09red/mtu:Rv0223c%09red/mtu:Rv1886c%09red/mtu:Rv2182c%09red
Selenocompound metabolism	KEGG PATHWAY	mtu00450	3	11	0.522073	0.998272	886978|886979|886232	http://www.genome.jp/kegg-bin/show_pathway?mtu00450/mtu:Rv3913%09red/mtu:Rv1285%09red/mtu:Rv1286%09red
Glyoxylate and dicarboxylate metabolism	KEGG PATHWAY	mtu00630	10	41	0.527809	0.998272	887113|885046|885922|885208|885774|886898|887309|887360|888949|888383	http://www.genome.jp/kegg-bin/show_pathway?mtu00630/mtu:Rv1074c%09red/mtu:Rv1131%09red/mtu:Rv2501c%09red/mtu:Rv0859%09red/mtu:Rv0973c%09red/mtu:Rv0896%09red/mtu:Rv2220%09red/mtu:Rv0914c%09red/mtu:Rv3546%09red/mtu:Rv0118c%09red
Monobactam biosynthesis	KEGG PATHWAY	mtu00261	2	7	0.539751	0.998272	886978|886979	http://www.genome.jp/kegg-bin/show_pathway?mtu00261/mtu:Rv1285%09red/mtu:Rv1286%09red
Ascorbate and aldarate metabolism	KEGG PATHWAY	mtu00053	2	7	0.539751	0.998272	885441|886718	http://www.genome.jp/kegg-bin/show_pathway?mtu00053/mtu:Rv0223c%09red/mtu:Rv1771%09red
Valine, leucine and isoleucine degradation	KEGG PATHWAY	mtu00280	14	59	0.550482	0.998272	887113|885922|887417|886703|886874|885046|885799|888585|885774|888222|886718|885308|887309|887360	http://www.genome.jp/kegg-bin/show_pathway?mtu00280/mtu:Rv1074c%09red/mtu:Rv0675%09red/mtu:Rv2501c%09red/mtu:Rv0859%09red/mtu:Rv0860%09red/mtu:Rv0973c%09red/mtu:Rv0223c%09red/mtu:Rv0231%09red/mtu:Rv0914c%09red/mtu:Rv3140%09red/mtu:Rv3546%09red/mtu:Rv0131c%09red/mtu:Rv2790c%09red/mtu:Rv0971c%09red
Methane metabolism	KEGG PATHWAY	mtu00680	7	29	0.552974	0.998272	886401|888654|886399|886462|887491|888509|885140	http://www.genome.jp/kegg-bin/show_pathway?mtu00680/mtu:Rv0884c%09red/mtu:Rv3086%09red/mtu:Rv0408%09red/mtu:Rv0409%09red/mtu:Rv2029c%09red/mtu:Rv0374c%09red/mtu:Rv3010c%09red
Protein export	KEGG PATHWAY	mtu03060	4	17	0.595114	0.998272	888086|887157|887143|886238	http://www.genome.jp/kegg-bin/show_pathway?mtu03060/mtu:Rv3921c%09red/mtu:Rv2094c%09red/mtu:Rv2903c%09red/mtu:Rv1224%09red
Terpenoid backbone biosynthesis	KEGG PATHWAY	mtu00900	6	26	0.597615	0.998272	887919|887113|887680|885046|885774|887360	http://www.genome.jp/kegg-bin/show_pathway?mtu00900/mtu:Rv3383c%09red/mtu:Rv1074c%09red/mtu:Rv3398c%09red/mtu:Rv0914c%09red/mtu:Rv3546%09red/mtu:Rv0859%09red
Lysine degradation	KEGG PATHWAY	mtu00310	9	40	0.617364	0.998272	887113|886718|885046|885799|885774|888222|886427|885308|887360	http://www.genome.jp/kegg-bin/show_pathway?mtu00310/mtu:Rv1074c%09red/mtu:Rv0675%09red/mtu:Rv0400c%09red/mtu:Rv0860%09red/mtu:Rv0859%09red/mtu:Rv0223c%09red/mtu:Rv0914c%09red/mtu:Rv3546%09red/mtu:Rv0971c%09red
Pentose phosphate pathway	KEGG PATHWAY	mtu00030	4	18	0.634136	0.998272	887491|885533|885671|888509	http://www.genome.jp/kegg-bin/show_pathway?mtu00030/mtu:Rv3010c%09red/mtu:Rv2436%09red/mtu:Rv2029c%09red/mtu:Rv0946c%09red
Pyruvate metabolism	KEGG PATHWAY	mtu00620	11	50	0.644147	0.998272	886378|886744|886718|886401|886306|885046|887113|885774|886399|887309|887360	http://www.genome.jp/kegg-bin/show_pathway?mtu00620/mtu:Rv1074c%09red/mtu:Rv0458%09red/mtu:Rv2501c%09red/mtu:Rv0859%09red/mtu:Rv0408%09red/mtu:Rv0409%09red/mtu:Rv0223c%09red/mtu:Rv0914c%09red/mtu:Rv1553%09red/mtu:Rv0211%09red/mtu:Rv3546%09red
Thiamine metabolism	KEGG PATHWAY	mtu00730	2	9	0.654258	0.998272	886390|886396	http://www.genome.jp/kegg-bin/show_pathway?mtu00730/mtu:Rv0417%09red/mtu:Rv0415%09red
Fructose and mannose metabolism	KEGG PATHWAY	mtu00051	3	14	0.661597	0.998272	887491|888509|887541	http://www.genome.jp/kegg-bin/show_pathway?mtu00051/mtu:Rv3010c%09red/mtu:Rv3308%09red/mtu:Rv2029c%09red
Bacterial secretion system	KEGG PATHWAY	mtu03070	3	14	0.661597	0.998272	888086|887143|886238	http://www.genome.jp/kegg-bin/show_pathway?mtu03070/mtu:Rv3921c%09red/mtu:Rv2094c%09red/mtu:Rv1224%09red
Phenylalanine, tyrosine and tryptophan biosynthesis	KEGG PATHWAY	mtu00400	4	19	0.670637	0.998272	885772|885297|885291|887330	http://www.genome.jp/kegg-bin/show_pathway?mtu00400/mtu:Rv1612%09red/mtu:Rv1885c%09red/mtu:Rv1613%09red/mtu:Rv2552c%09red
Limonene and pinene degradation	KEGG PATHWAY	mtu00903	6	29	0.688943	0.998272	888222|886718|885799|885276|885308|888365	http://www.genome.jp/kegg-bin/show_pathway?mtu00903/mtu:Rv3618%09red/mtu:Rv2740%09red/mtu:Rv0675%09red/mtu:Rv0860%09red/mtu:Rv0223c%09red/mtu:Rv0971c%09red
DNA replication	KEGG PATHWAY	mtu03030	3	15	0.700965	0.998272	887009|887304|888504	http://www.genome.jp/kegg-bin/show_pathway?mtu03030/mtu:Rv2902c%09red/mtu:Rv2478c%09red/mtu:Rv0058%09red
C5-Branched dibasic acid metabolism	KEGG PATHWAY	mtu00660	2	10	0.702394	0.998272	887875|888225	http://www.genome.jp/kegg-bin/show_pathway?mtu00660/mtu:Rv2987c%09red/mtu:Rv2988c%09red
Arginine and proline metabolism	KEGG PATHWAY	mtu00330	4	20	0.704547	0.998272	888064|885504|886718|885611	http://www.genome.jp/kegg-bin/show_pathway?mtu00330/mtu:Rv3375%09red/mtu:Rv0223c%09red/mtu:Rv0840c%09red/mtu:Rv1905c%09red
Geraniol degradation	KEGG PATHWAY	mtu00281	5	25	0.709974	0.998272	885636|888222|885308|885799|888585	http://www.genome.jp/kegg-bin/show_pathway?mtu00281/mtu:Rv0675%09red/mtu:Rv0873%09red/mtu:Rv2790c%09red/mtu:Rv0971c%09red/mtu:Rv0860%09red
Ether lipid metabolism	KEGG PATHWAY	mtu00565	1	5	0.722132	0.998272	888706	http://www.genome.jp/kegg-bin/show_pathway?mtu00565/mtu:Rv2251%09red
Naphthalene degradation	KEGG PATHWAY	mtu00626	1	5	0.722132	0.998272	888654	http://www.genome.jp/kegg-bin/show_pathway?mtu00626/mtu:Rv3086%09red
Styrene degradation	KEGG PATHWAY	mtu00643	1	5	0.722132	0.998272	888064	http://www.genome.jp/kegg-bin/show_pathway?mtu00643/mtu:Rv3375%09red
Carbon metabolism	KEGG PATHWAY	mtu01200	24	114	0.741253	0.998272	886378|885208|885799|888509|887113|886012|886703|886874|886401|887491|887360|885545|885922|887417|888654|887309|885140|888949|885533|885046|885774|886399|886016|886462	http://www.genome.jp/kegg-bin/show_pathway?mtu01200/mtu:Rv1131%09red/mtu:Rv2029c%09red/mtu:Rv3546%09red/mtu:Rv0914c%09red/mtu:Rv0860%09red/mtu:Rv3086%09red/mtu:Rv0408%09red/mtu:Rv0409%09red/mtu:Rv0231%09red/mtu:Rv0848%09red/mtu:Rv2334%09red/mtu:Rv3140%09red/mtu:Rv2501c%09red/mtu:Rv0884c%09red/mtu:Rv3010c%09red/mtu:Rv2335%09red/mtu:Rv0946c%09red/mtu:Rv0973c%09red/mtu:Rv0896%09red/mtu:Rv1074c%09red…
Streptomycin biosynthesis	KEGG PATHWAY	mtu00521	2	11	0.744815	0.998272	886117|885567	http://www.genome.jp/kegg-bin/show_pathway?mtu00521/mtu:Rv1604%09red/mtu:Rv3784%09red
Galactose metabolism	KEGG PATHWAY	mtu00052	2	11	0.744815	0.998272	887491|888509	http://www.genome.jp/kegg-bin/show_pathway?mtu00052/mtu:Rv3010c%09red/mtu:Rv2029c%09red
Porphyrin and chlorophyll metabolism	KEGG PATHWAY	mtu00860	6	32	0.765466	0.998272	886525|888499|887280|887306|888236|887312	http://www.genome.jp/kegg-bin/show_pathway?mtu00860/mtu:Rv2848c%09red/mtu:Rv2849c%09red/mtu:Rv0512%09red/mtu:Rv1485%09red/mtu:Rv0511%09red/mtu:Rv0510%09red
Ribosome	KEGG PATHWAY	mtu03010	12	61	0.770941	0.998272	2700466|2700429|885676|885919|888078|3205057|886920|887801|887817|885715|887819|19394683	http://www.genome.jp/kegg-bin/show_pathway?mtu03010/mtu:Rv2975a%09red/mtu:Rvnr01%09red/mtu:Rvnr02%09red/mtu:Rv0979A%09red/mtu:Rv2056c%09red/mtu:Rv2055c%09red/mtu:Rv0652%09red/mtu:Rv0105c%09red/mtu:Rv2412%09red/mtu:Rv2441c%09red/mtu:Rv2442c%09red/mtu:Rv2058c%09red
Cyanoamino acid metabolism	KEGG PATHWAY	mtu00460	1	6	0.775575	0.998272	888893	http://www.genome.jp/kegg-bin/show_pathway?mtu00460/mtu:Rv0773c%09red
beta-Lactam resistance	KEGG PATHWAY	mtu01501	1	6	0.775575	0.998272	886693	http://www.genome.jp/kegg-bin/show_pathway?mtu01501/mtu:Rv0237%09red
Biotin metabolism	KEGG PATHWAY	mtu00780	2	12	0.781939	0.998272	887697|887897	http://www.genome.jp/kegg-bin/show_pathway?mtu00780/mtu:Rv3559c%09red/mtu:Rv3502c%09red
beta-Alanine metabolism	KEGG PATHWAY	mtu00410	7	38	0.78868	0.998272	886718|887417|886703|886874|885799|888222|885308	http://www.genome.jp/kegg-bin/show_pathway?mtu00410/mtu:Rv0675%09red/mtu:Rv0860%09red/mtu:Rv0223c%09red/mtu:Rv0231%09red/mtu:Rv3140%09red/mtu:Rv0131c%09red/mtu:Rv0971c%09red
Caprolactam degradation	KEGG PATHWAY	mtu00930	4	23	0.790821	0.998272	888222|885308|885799|888690	http://www.genome.jp/kegg-bin/show_pathway?mtu00930/mtu:Rv3252c%09red/mtu:Rv0675%09red/mtu:Rv0971c%09red/mtu:Rv0860%09red
Quorum sensing	KEGG PATHWAY	mtu02024	5	29	0.810062	0.998272	886985|887157|887456|888062|886238	http://www.genome.jp/kegg-bin/show_pathway?mtu02024/mtu:Rv1280c%09red/mtu:Rv3194c%09red/mtu:Rv2187%09red/mtu:Rv2903c%09red/mtu:Rv3921c%09red
Chloroalkane and chloroalkene degradation	KEGG PATHWAY	mtu00625	2	13	0.814233	0.998272	886718|888654	http://www.genome.jp/kegg-bin/show_pathway?mtu00625/mtu:Rv0223c%09red/mtu:Rv3086%09red
Degradation of aromatic compounds	KEGG PATHWAY	mtu01220	2	13	0.814233	0.998272	888074|888654	http://www.genome.jp/kegg-bin/show_pathway?mtu01220/mtu:Rv3469c%09red/mtu:Rv3086%09red
One carbon pool by folate	KEGG PATHWAY	mtu00670	2	13	0.814233	0.998272	887777|886032	http://www.genome.jp/kegg-bin/show_pathway?mtu00670/mtu:Rv2763c%09red/mtu:Rv0389%09red
Starch and sucrose metabolism	KEGG PATHWAY	mtu00500	4	24	0.814659	0.998272	888943|885533|888185|888404	http://www.genome.jp/kegg-bin/show_pathway?mtu00500/mtu:Rv2006%09red/mtu:Rv3032%09red/mtu:Rv3490%09red/mtu:Rv0946c%09red
Ubiquinone and other terpenoid-quinone biosynthesis	KEGG PATHWAY	mtu00130	1	7	0.818747	0.998272	887507	http://www.genome.jp/kegg-bin/show_pathway?mtu00130/mtu:Rv0542c%09red
Polyketide sugar unit biosynthesis	KEGG PATHWAY	mtu00523	1	7	0.818747	0.998272	886117	http://www.genome.jp/kegg-bin/show_pathway?mtu00523/mtu:Rv3784%09red
Valine, leucine and isoleucine biosynthesis	KEGG PATHWAY	mtu00290	2	14	0.842181	0.998272	887875|888225	http://www.genome.jp/kegg-bin/show_pathway?mtu00290/mtu:Rv2987c%09red/mtu:Rv2988c%09red
Pyrimidine metabolism	KEGG PATHWAY	mtu00240	7	41	0.842212	0.998272	886699|886443|887666|886232|888177|885157|888740	http://www.genome.jp/kegg-bin/show_pathway?mtu00240/mtu:Rv0570%09red/mtu:Rv0233%09red/mtu:Rv3913%09red/mtu:Rv0668%09red/mtu:Rv1712%09red/mtu:Rv0382c%09red/mtu:Rv3247c%09red
Glycolysis / Gluconeogenesis	KEGG PATHWAY	mtu00010	7	41	0.842212	0.998272	885533|886744|886718|886306|888654|887491|888509	http://www.genome.jp/kegg-bin/show_pathway?mtu00010/mtu:Rv0458%09red/mtu:Rv0946c%09red/mtu:Rv0223c%09red/mtu:Rv2029c%09red/mtu:Rv0211%09red/mtu:Rv3086%09red/mtu:Rv3010c%09red
Glycerophospholipid metabolism	KEGG PATHWAY	mtu00564	3	20	0.846896	0.998272	888625|888429|886177	http://www.genome.jp/kegg-bin/show_pathway?mtu00564/mtu:Rv2252%09red/mtu:Rv3842c%09red/mtu:Rv2182c%09red
Riboflavin metabolism	KEGG PATHWAY	mtu00740	1	8	0.853622	0.998272	885621	http://www.genome.jp/kegg-bin/show_pathway?mtu00740/mtu:Rv1940%09red
Inositol phosphate metabolism	KEGG PATHWAY	mtu00562	1	8	0.853622	0.998272	885567	http://www.genome.jp/kegg-bin/show_pathway?mtu00562/mtu:Rv1604%09red
2-Oxocarboxylic acid metabolism	KEGG PATHWAY	mtu01210	4	26	0.855645	0.998272	887875|888949|885208|888225	http://www.genome.jp/kegg-bin/show_pathway?mtu01210/mtu:Rv2987c%09red/mtu:Rv2988c%09red/mtu:Rv0896%09red/mtu:Rv1131%09red
Oxidative phosphorylation	KEGG PATHWAY	mtu00190	8	47	0.855729	0.998272	886378|885746|887482|886937|888851|887881|885510|885446	http://www.genome.jp/kegg-bin/show_pathway?mtu00190/mtu:Rv3148%09red/mtu:Rv1854c%09red/mtu:Rv1622c%09red/mtu:Rv1553%09red/mtu:Rv1623c%09red/mtu:Rv3043c%09red/mtu:Rv1305%09red/mtu:Rv2984%09red
Phenylalanine metabolism	KEGG PATHWAY	mtu00360	6	37	0.860468	0.998272	885160|888222|885308|885638|888064|888074	http://www.genome.jp/kegg-bin/show_pathway?mtu00360/mtu:Rv3469c%09red/mtu:Rv0675%09red/mtu:Rv1908c%09red/mtu:Rv3375%09red/mtu:Rv1715%09red/mtu:Rv0971c%09red
Base excision repair	KEGG PATHWAY	mtu03410	2	15	0.866258	0.998272	885888|888500	http://www.genome.jp/kegg-bin/show_pathway?mtu03410/mtu:Rv0944%09red/mtu:Rv2464c%09red
Histidine metabolism	KEGG PATHWAY	mtu00340	3	21	0.867232	0.998272	888689|886718|885261	http://www.genome.jp/kegg-bin/show_pathway?mtu00340/mtu:Rv1605%09red/mtu:Rv0223c%09red/mtu:Rv2121c%09red
Microbial metabolism in diverse environments	KEGG PATHWAY	mtu01120	43	215	0.875245	0.998272	886378|885208|885799|885213|888585|886427|886960|888422|888802|888509|885774|888383|888074|887113|886744|886012|885140|888784|886401|887241|887309|887360|886665|885922|886306|888654|888222|885160|887491|888064|886978|886979|885533|886718|888268|886175|885046|885545|886399|885308|888949|886016|886462	http://www.genome.jp/kegg-bin/show_pathway?mtu01120/mtu:Rv1131%09red/mtu:Rv3546%09red/mtu:Rv1293%09red/mtu:Rv0223c%09red/mtu:Rv2029c%09red/mtu:Rv0400c%09red/mtu:Rv3469c%09red/mtu:Rv1074c%09red/mtu:Rv3375%09red/mtu:Rv3526%09red/mtu:Rv0884c%09red/mtu:Rv3086%09red/mtu:Rv0408%09red/mtu:Rv0409%09red/mtu:Rv3570c%09red/mtu:Rv2220%09red/mtu:Rv0848%09red/mtu:Rv0211%09red/mtu:Rv1715%09red/mtu:Rv1736c%09red…
Pentose and glucuronate interconversions	KEGG PATHWAY	mtu00040	1	9	0.881792	0.998272	886718	http://www.genome.jp/kegg-bin/show_pathway?mtu00040/mtu:Rv0223c%09red
Mismatch repair	KEGG PATHWAY	mtu03430	2	16	0.88692	0.998272	887663|887304	http://www.genome.jp/kegg-bin/show_pathway?mtu03430/mtu:Rv3201c%09red/mtu:Rv2478c%09red
Aminobenzoate degradation	KEGG PATHWAY	mtu00627	4	29	0.902535	0.998272	888064|886175|885308|888222	http://www.genome.jp/kegg-bin/show_pathway?mtu00627/mtu:Rv3854c%09red/mtu:Rv0675%09red/mtu:Rv3375%09red/mtu:Rv0971c%09red
Purine metabolism	KEGG PATHWAY	mtu00230	11	67	0.907208	0.998272	886699|887625|886089|886910|887666|886032|888538|888579|888177|886978|886979	http://www.genome.jp/kegg-bin/show_pathway?mtu00230/mtu:Rv2584c%09red/mtu:Rv0668%09red/mtu:Rv1625c%09red/mtu:Rv0233%09red/mtu:Rv3393%09red/mtu:Rv1285%09red/mtu:Rv1286%09red/mtu:Rv0570%09red/mtu:Rv1026%09red/mtu:Rv0389%09red/mtu:Rv1318c%09red
Butanoate metabolism	KEGG PATHWAY	mtu00650	9	57	0.910463	0.998272	886378|885046|885799|885160|885774|888222|885308|887360|887113	http://www.genome.jp/kegg-bin/show_pathway?mtu00650/mtu:Rv1074c%09red/mtu:Rv0675%09red/mtu:Rv1715%09red/mtu:Rv0860%09red/mtu:Rv0859%09red/mtu:Rv0914c%09red/mtu:Rv1553%09red/mtu:Rv3546%09red/mtu:Rv0971c%09red
Pantothenate and CoA biosynthesis	KEGG PATHWAY	mtu00770	2	18	0.919649	0.998272	885165|888423	http://www.genome.jp/kegg-bin/show_pathway?mtu00770/mtu:Rv1631%09red/mtu:Rv2965c%09red
Sulfur relay system	KEGG PATHWAY	mtu04122	2	18	0.919649	0.998272	888802|888811	http://www.genome.jp/kegg-bin/show_pathway?mtu04122/mtu:Rv3117%09red/mtu:Rv3119%09red
Nucleotide excision repair	KEGG PATHWAY	mtu03420	1	11	0.922923	0.998272	887663	http://www.genome.jp/kegg-bin/show_pathway?mtu03420/mtu:Rv3201c%09red
Tyrosine metabolism	KEGG PATHWAY	mtu00350	1	11	0.922923	0.998272	888654	http://www.genome.jp/kegg-bin/show_pathway?mtu00350/mtu:Rv3086%09red
Aminoacyl-tRNA biosynthesis	KEGG PATHWAY	mtu00970	11	69	0.92309	0.998272	2700439|2700436|2700430|2700432|2700441|2700457|2700449|888628|2700471|2700446|886412	http://www.genome.jp/kegg-bin/show_pathway?mtu00970/mtu:Rv1536%09red/mtu:Rvnt32%09red/mtu:Rv3580c%09red/mtu:Rvnt30%09red/mtu:Rvnt42%09red/mtu:Rvnt43%09red/mtu:Rvnt24%09red/mtu:Rvnt25%09red/mtu:Rvnt13%09red/mtu:Rvnt15%09red/mtu:Rvnt04%09red
Cysteine and methionine metabolism	KEGG PATHWAY	mtu00270	4	31	0.925783	0.998272	886012|888802|885545|886016	http://www.genome.jp/kegg-bin/show_pathway?mtu00270/mtu:Rv0848%09red/mtu:Rv2335%09red/mtu:Rv2334%09red/mtu:Rv3117%09red
Glycine, serine and threonine metabolism	KEGG PATHWAY	mtu00260	4	31	0.925783	0.998272	885504|885297|885140|885291	http://www.genome.jp/kegg-bin/show_pathway?mtu00260/mtu:Rv1612%09red/mtu:Rv1613%09red/mtu:Rv0884c%09red/mtu:Rv1905c%09red
Nicotinate and nicotinamide metabolism	KEGG PATHWAY	mtu00760	2	19	0.932451	0.998272	887625|887716	http://www.genome.jp/kegg-bin/show_pathway?mtu00760/mtu:Rv3393%09red/mtu:Rv0573c%09red
Amino sugar and nucleotide sugar metabolism	KEGG PATHWAY	mtu00520	3	26	0.937057	0.998272	885533|887541|886693	http://www.genome.jp/kegg-bin/show_pathway?mtu00520/mtu:Rv0237%09red/mtu:Rv3308%09red/mtu:Rv0946c%09red
Lysine biosynthesis	KEGG PATHWAY	mtu00300	1	12	0.937765	0.998272	886960	http://www.genome.jp/kegg-bin/show_pathway?mtu00300/mtu:Rv1293%09red
Glutathione metabolism	KEGG PATHWAY	mtu00480	1	13	0.949752	0.998272	888893	http://www.genome.jp/kegg-bin/show_pathway?mtu00480/mtu:Rv0773c%09red
Citrate cycle (TCA cycle)	KEGG PATHWAY	mtu00020	4	34	0.951375	0.998272	888949|886378|885208|886744	http://www.genome.jp/kegg-bin/show_pathway?mtu00020/mtu:Rv1553%09red/mtu:Rv0211%09red/mtu:Rv0896%09red/mtu:Rv1131%09red
Biosynthesis of amino acids	KEGG PATHWAY	mtu01230	18	115	0.968157	0.998272	887875|887330|888949|888689|885208|885545|886012|886960|885261|886016|888225|887491|888509|885297|885140|885291|888383|885772	http://www.genome.jp/kegg-bin/show_pathway?mtu01230/mtu:Rv0884c%09red/mtu:Rv1605%09red/mtu:Rv1131%09red/mtu:Rv2988c%09red/mtu:Rv2552c%09red/mtu:Rv2121c%09red/mtu:Rv1293%09red/mtu:Rv2987c%09red/mtu:Rv0896%09red/mtu:Rv2220%09red/mtu:Rv2029c%09red/mtu:Rv0848%09red/mtu:Rv2334%09red/mtu:Rv1612%09red/mtu:Rv1613%09red/mtu:Rv3010c%09red/mtu:Rv2335%09red/mtu:Rv1885c%09red
Peptidoglycan biosynthesis	KEGG PATHWAY	mtu00550	1	16	0.97356	0.998272	887983	http://www.genome.jp/kegg-bin/show_pathway?mtu00550/mtu:Rv2152c%09red
Alanine, aspartate and glutamate metabolism	KEGG PATHWAY	mtu00250	2	26	0.980734	0.998272	888493|888383	http://www.genome.jp/kegg-bin/show_pathway?mtu00250/mtu:Rv2780%09red/mtu:Rv2220%09red
Arginine biosynthesis	KEGG PATHWAY	mtu00220	1	18	0.982772	0.998272	888383	http://www.genome.jp/kegg-bin/show_pathway?mtu00220/mtu:Rv2220%09red
Biosynthesis of antibiotics	KEGG PATHWAY	mtu01130	39	238	0.991383	0.998272	886378|885208|887680|886032|885799|888585|886960|888509|885297|885291|887919|887113|886744|885504|885140|885823|887309|887360|885545|887330|885922|887417|888654|888222|887491|886978|886979|885533|886718|885772|885046|885774|886427|885308|888949|886016|886874|886117|886703	http://www.genome.jp/kegg-bin/show_pathway?mtu01130/mtu:Rv1131%09red/mtu:Rv3546%09red/mtu:Rv1293%09red/mtu:Rv0223c%09red/mtu:Rv2029c%09red/mtu:Rv0400c%09red/mtu:Rv3784%09red/mtu:Rv1905c%09red/mtu:Rv1885c%09red/mtu:Rv3383c%09red/mtu:Rv0884c%09red/mtu:Rv3086%09red/mtu:Rv0231%09red/mtu:Rv0848%09red/mtu:Rv1612%09red/mtu:Rv1613%09red/mtu:Rv3010c%09red/mtu:Rv2552c%09red/mtu:Rv0971c%09red/mtu:Rv2501c%09…
Metabolic pathways	KEGG PATHWAY	mtu01100	111	601	0.997052	0.998272	887541|888585|886960|888236|888509|888740|887875|886898|888943|887306|887309|888949|887983|887417|886306|887625|885533|886718|886866|888579|885346|886012|885345|886016|885638|886390|887312|886396|886378|888851|888493|888769|885297|885291|887919|885046|885504|886874|888404|887241|887716|887491|887360|885621|885831|887777|888499|885848|888654|885160|885165|888268|886443|885208|885441|886703|888181|…	http://www.genome.jp/kegg-bin/show_pathway?mtu01100/mtu:Rv2987c%09red/mtu:Rv3607c%09red/mtu:Rv0400c%09red/mtu:Rv1885c%09red/mtu:Rv0973c%09red/mtu:Rv0237%09red/mtu:Rv0233%09red/mtu:Rv3570c%09red/mtu:Rv0231%09red/mtu:Rv1712%09red/mtu:Rv0382c%09red/mtu:Rv1715%09red/mtu:Rv3010c%09red/mtu:Rv1305%09red/mtu:Rv0669c%09red/mtu:Rv2501c%09red/mtu:Rv2152c%09red/mtu:Rv0512%09red/mtu:Rv3247c%09red/mtu:Rv0542c%…
Biosynthesis of secondary metabolites	KEGG PATHWAY	mtu01110	49	309	0.998272	0.998272	887507|886378|885208|887680|887541|885799|888585|887280|886960|888509|885297|888429|887919|887113|887875|887911|888689|885291|885823|887306|887309|887360|885621|885545|887330|886032|887417|886306|887491|888654|888222|886744|888225|888949|885533|886718|886525|888625|885772|885046|885774|886012|885308|885261|886016|885638|886874|886703|887312	http://www.genome.jp/kegg-bin/show_pathway?mtu01110/mtu:Rv1131%09red/mtu:Rv1293%09red/mtu:Rv2987c%09red/mtu:Rv0223c%09red/mtu:Rv2029c%09red/mtu:Rv3546%09red/mtu:Rv1885c%09red/mtu:Rv3383c%09red/mtu:Rv3397c%09red/mtu:Rv0860%09red/mtu:Rv3086%09red/mtu:Rv0231%09red/mtu:Rv0848%09red/mtu:Rv1612%09red/mtu:Rv1613%09red/mtu:Rv2182c%09red/mtu:Rv3010c%09red/mtu:Rv2335%09red/mtu:Rv1485%09red/mtu:Rv0511%09red…
