# Supplementary material for: Potential Genes Related to Levofloxacin Resistance in Mycobacterium tuberculosis Based on Transcriptome and Methylome Overlap Analysis
Source: J Mol Evol. 2020 Jan 9;88(2):202–9. doi: 10.1007/s00239-019-09926-z (PMC6989609; doi:10.1007/s00239-019-09926-z)
Supplement: Supplementary file 4 — Table S3. Differentially methylated genes between the LOF-resistant group and control group. LOF levofloxacin. (XLS 41 kb) [file 239_2019_9926_MOESM4_ESM.xls]

## Sheet: Table S3
Gene name	Control	Levofloxacin resistance	FC	Up/Down
icl1	4	1.5	0.375	Down
citA	2	32	16	Up
lpqR	101	2	0.019802	Down
PPE34	1	53	53	Up
sigE	2	1	0.5	Down
nrp	40	18	0.45	Down
mmpL1	124	12.5	0.100806	Down
lspA	56	10.5	0.1875	Down
tlyA	1	21	21	Up
mtc28	79	1	0.0126582	Down
pbpB	1	35.5	35.5	Up
cyp135A1	1	28	28	Up
rpoB	2	4	2	Up
glgE	1	30	30	Up
ansP2	72	1	0.0138889	Down
sigK	59	15	0.254237	Down
trcR	1	5.25	5.25	Up
pstP	130	56	0.430769	Down
treX	55	14	0.254545	Down
tsnR	1	3	3	Up
otsB1	87	22.5	0.258621	Down
relE	2	1	0.5	Down
pheS	103	15	0.145631	Down
sodC	1	2	2	Up
menB	2	1	0.5	Down
pncB1	3	1	0.333333	Down
lprB	51	14	0.27451	Down
yrbE1A	2	1	0.5	Down
dnaB	108.5	21.5	0.198157	Down
fadB5	39	18	0.461538	Down
espG3	67	32	0.477612	Down
echA13	1	4	4	Up
vapC32	4	28	7	Up
lldD2	66	24.25	0.367424	Down
fadE4	1	2	2	Up
fadD1	101	23	0.227723	Down
icd2	2	1	0.5	Down
eccD5	1	18	18	Up
fba	2	1	0.5	Down
rplN	9	2	0.222222	Down
pntB	108	12	0.111111	Down
pks6	222	6	0.027027	Down
lpqS	113	48	0.424779	Down
fabG2	44	14	0.318182	Down
rpmB1	1	2	2	Up
mshA	1	46	46	Up
PE16	115	14.5	0.126087	Down
lipG	1	26.25	26.25	Up
atpE	69	27	0.391304	Down
purQ	2	1	0.5	Down
acn	1	40	40	Up
pknJ	37	1	0.027027	Down
pfkB	7	30	4.28571	Up
sseB	1	24	24	Up
gmdA	128	21	0.164062	Down
csoR	2	1	0.5	Down
cbs	13	4	0.307692	Down
bioF2	1	5	5	Up
pckA	1	2	2	Up
adoK	1	10.5	10.5	Up
prcA	61	24	0.393443	Down
yjcE	2	1	0.5	Down
moeY	1	17	17	Up
bioA	1	4	4	Up
secY	1	32	32	Up
dnaA	82	35.75	0.435976	Down
mscR	20	1	0.05	Down
atsA	122	1	0.00819672	Down
sppA	1	47	47	Up
far	81	21.5	0.265432	Down
fadD4	4	1	0.25	Down
omt	1	2	2	Up
acg	1	16.5	16.5	Up
rpmB2	69	25	0.362319	Down
mntH	62	1	0.016129	Down
trcS	1	25	25	Up
lprE	38	1	0.0263158	Down
rpfA	8	4	0.5	Down
lpqY	114	39.5	0.346491	Down
cyp132	2	46	23	Up
hemN	37	15.5	0.418919	Down
pknA	53.5	14.5	0.271028	Down
pitB	1	2	2	Up
umaA	3	1	0.333333	Down
ilvE	5	21.5	4.3	Up
lipA	52	22	0.423077	Down
mbtI	57	13	0.22807	Down
aceE	1	13	13	Up
PE1	151	6	0.0397351	Down
ctaC	26	7	0.269231	Down
cyp143	64	20.5	0.320312	Down
vapC25	2	1	0.5	Down
helY	1	58	58	Up
gyrA	56	1	0.0178571	Down
whiB5	1	2	2	Up
mazF6	22	8	0.363636	Down
modA	2	1	0.5	Down
lpqM	2	1	0.5	Down
vapC36	85	40	0.470588	Down
prcB	2	1	0.5	Down
mdh	2	1	0.5	Down
ctpA	184	27.5	0.149457	Down
frdA	66	27	0.409091	Down
oppA	1	28.5	28.5	Up
PPE26	14	1	0.0714286	Down
glyS	121.5	20	0.164609	Down
vapB32	1	29	29	Up
pyrG	2	1	0.5	Down
rpmE	1	58	58	Up
fmt	1	4	4	Up
gyrB	1	23	23	Up
mprA	54	14	0.259259	Down
regX3	94	22.5	0.239362	Down
vapB15	7	2	0.285714	Down
mmpS4	19	4.5	0.236842	Down
helZ	1	33	33	Up
cfp21	1	27.5	27.5	Up
vapB1	1	37	37	Up
cydA	3	1	0.333333	Down
echA1	4	1	0.25	Down
ansP1	1	2	2	Up
tesB1	1	3	3	Up
mcr	66	24	0.363636	Down
TB8.4	69	4	0.057971	Down
hsp	108	2	0.0185185	Down
hycQ	40	9.5	0.2375	Down
atpC	2	1	0.5	Down
gcvB	3	31.5	10.5	Up
wag31	2	66	33	Up
cyp126	65	17.5	0.269231	Down
fadE6	55	1	0.0181818	Down
celA1	60	23	0.383333	Down
lipC	1	3	3	Up
PPE12	1	10	10	Up
esxG	90	45	0.5	Down
nrdF1	23	1	0.0434783	Down
recB	1	45	45	Up
fadD30	83	14	0.168675	Down
pcaA	19	3.5	0.184211	Down
lprG	1	16.5	16.5	Up
pknE	158	38	0.240506	Down
mce3F	67	2	0.0298507	Down
murA	41	1	0.0243902	Down
fadD25	1	15	15	Up
bfrA	47	20	0.425532	Down
pgi	1	4.5	4.5	Up
moeW	41	1	0.0243902	Down
moeX	1	21	21	Up
hycD	1	5	5	Up
cfp29	1	7.5	7.5	Up
PPE24	247	5.5	0.0222672	Down
atpB	182	48	0.263736	Down
grcC2	8	3	0.375	Down
echA2	1	32	32	Up
engA	100	1	0.01	Down
fadD15	3	1	0.333333	Down
php	1	29	29	Up
aceAa	2	1	0.5	Down
lppJ	55	27	0.490909	Down
plcC	77	30	0.38961	Down
carB	1	26	26	Up
csd	3	1	0.333333	Down
cyp51	64	20.5	0.320312	Down
ino1	1	22	22	Up
mazF5	52	26	0.5	Down
gabP	100.5	21.5	0.21393	Down
cycA	82	31.5	0.384146	Down
fabD2	5	1	0.2	Down
nrdZ	52	1	0.0192308	Down
mutA	171.5	40.5	0.236152	Down
narG	186.5	42	0.225201	Down
echA11	10	5	0.5	Down
lprO	73	33	0.452055	Down
sigG	1	45	45	Up
mce2A	1	13	13	Up
cyp139	126	34	0.269841	Down
PE_PGRS30	1	2	2	Up
dosT	80	1	0.0125	Down
atpF	68	17	0.25	Down
mctB	1	38.5	38.5	Up
lipD	87	39	0.448276	Down
glyA2	46	11	0.23913	Down
mbtB	2	1	0.5	Down
pks9	2	4	2	Up
glnE	1	48	48	Up
mymT	79	28.5	0.360759	Down
pncA	1	13	13	Up
metE	79	24	0.303797	Down
mfd	1	36	36	Up
lysX	28.5	1	0.0350877	Down
mmpL3	1	6	6	Up
nirB	84	25.5	0.303571	Down
PPE19	106	28	0.264151	Down
proC	1	2	2	Up
pks12	1	7	7	Up
mscL	1	3	3	Up
PE_PGRS16	83	1	0.0120482	Down
pstC1	42	14	0.333333	Down
fadD14	51	1	0.0196078	Down
esxI	68	15.5	0.227941	Down
cyp124	2	1	0.5	Down
uvrD1	50	15	0.3	Down
nadB	39	19	0.487179	Down
secE2	58	1	0.0172414	Down
ctpF	1	4.5	4.5	Up
dnaN	34	1	0.0294118	Down
furA	3	13.5	4.5	Up
metK	5	1	0.2	Down
PE9	668	118.75	0.177769	Down
lprA	70	11	0.157143	Down
eccC5	2	1	0.5	Down
eccA5	1	63	63	Up
fbiC	65.5	180	2.74809	Up
mmpL4	71	1	0.0140845	Down
lpqK	1	16	16	Up
rpsH	58	22	0.37931	Down
fadD5	146.5	3	0.0204778	Down
mce3R	2	45.5	22.75	Up
fadD21	62	1	0.016129	Down
mbtD	1	30	30	Up
purM	2	1	0.5	Down
pntAa	78	17	0.217949	Down
pks8	1	6.5	6.5	Up
embR	98	49	0.5	Down
garA	1	2	2	Up
rpfC	64	14.5	0.226562	Down
rplL	12	2	0.166667	Down
bacA	59	15	0.254237	Down
zmp1	1	17	17	Up
pknD	1	26	26	Up
mmpL2	1	3	3	Up
mbtE	53	1	0.0188679	Down
mmpL9	1	36	36	Up
rocE	1	3	3	Up
ftsZ	1	72	72	Up
coaA	51	1	0.0196078	Down
ctpE	54	10	0.185185	Down
ponA1	23	3	0.130435	Down
vapC15	2	27.25	13.625	Up
