# Supplementary material for: Potential Genes Related to Levofloxacin Resistance in Mycobacterium tuberculosis Based on Transcriptome and Methylome Overlap Analysis
Source: J Mol Evol. 2020 Jan 9;88(2):202–9. doi: 10.1007/s00239-019-09926-z (PMC6989609; doi:10.1007/s00239-019-09926-z)
Supplement: Supplementary file 5 — Table S4. KEGG pathway analysis of differentially methylated genes between the LOF-resistant group and control group. LOF levofloxacin. (XLS 52 kb) [file 239_2019_9926_MOESM5_ESM.xls]

## Sheet: Table S4
Term	Database	ID	Input number	Background number	P-Value	Corrected P-Value	Input	Hyperlink
Metabolic pathways	KEGG PATHWAY	mtu01100	67	601	4.44e-07	3.28e-05	886312|886343|885790|887529|886253|886376|886703|886830|888079|886832|886967|885120|886837|886983|886545|886723|887174|886741|885181|886941|885134|887016|886921|885716|888943|887456|887246|888947|887092|887050|886000|886285|886474|886939|885923|888819|886353|886024|885067|886744|888164|887922|887491|886565|885754|886884|888551|885533|888799|885466|886937|888352|887028|887108|887007|887666|888260|…	http://www.genome.jp/kegg-bin/show_pathway?mtu01100/mtu:Rv1595%09red/mtu:Rv2388c%09red/mtu:Rv1350%09red/mtu:Rv1330c%09red/mtu:Rv1077%09red/mtu:Rv2349c%09red/mtu:Rv0889c%09red/mtu:Rv2202c%09red/mtu:Rv2200c%09red/mtu:Rv1699%09red/mtu:Rv2210c%09red/mtu:Rv1092c%09red/mtu:Rv0456c%09red/mtu:Rv0066c%09red/mtu:Rv1143%09red/mtu:Rv1832%09red/mtu:Rv0032%09red/mtu:Rv1384%09red/mtu:Rv0157%09red/mtu:Rv0649%09r…
Biosynthesis of secondary metabolites	KEGG PATHWAY	mtu01110	32	309	0.00237011	0.0747802	886312|887529|886376|886703|886983|886000|885355|886723|886744|886741|887119|885134|887016|885823|887246|888947|886545|886474|888819|885639|886024|887491|885533|885466|888352|887256|885181|886353|885300|885716|886291|885240	http://www.genome.jp/kegg-bin/show_pathway?mtu01110/mtu:Rv2388c%09red/mtu:Rv2349c%09red/mtu:Rv0889c%09red/mtu:Rv2210c%09red/mtu:Rv0456c%09red/mtu:Rv0066c%09red/mtu:Rv1832%09red/mtu:Rv1915%09red/mtu:Rv1240%09red/mtu:Rv0231%09red/mtu:Rv0211%09red/mtu:Rv0467%09red/mtu:Rv0363c%09red/mtu:Rv2241%09red/mtu:Rv0764c%09red/mtu:Rv0809%09red/mtu:Rv1564c%09red/mtu:Rv0788%09red/mtu:Rv0548c%09red/mtu:Rv1141c%09…
Biosynthesis of siderophore group nonribosomal peptides	KEGG PATHWAY	mtu01053	4	9	0.00467069	0.0747802	885823|885822|885838|885850	http://www.genome.jp/kegg-bin/show_pathway?mtu01053/mtu:Rv2383c%09red/mtu:Rv2380c%09red/mtu:Rv2381c%09red/mtu:Rv2386c%09red
Carbon metabolism	KEGG PATHWAY	mtu01200	15	114	0.00539721	0.0747802	885533|885466|887119|887016|886376|886545|886703|887246|886507|885639|887491|885716|886291|886474|886983	http://www.genome.jp/kegg-bin/show_pathway?mtu01200/mtu:Rv1832%09red/mtu:Rv2241%09red/mtu:Rv1915%09red/mtu:Rv0946c%09red/mtu:Rv0070c%09red/mtu:Rv0231%09red/mtu:Rv1240%09red/mtu:Rv2029c%09red/mtu:Rv1552%09red/mtu:Rv0467%09red/mtu:Rv0889c%09red/mtu:Rv0363c%09red/mtu:Rv1492%09red/mtu:Rv0066c%09red/mtu:Rv1475c%09red
Glyoxylate and dicarboxylate metabolism	KEGG PATHWAY	mtu00630	8	41	0.00541041	0.0747802	885466|887119|886545|886507|885639|885716|886291|886983	http://www.genome.jp/kegg-bin/show_pathway?mtu00630/mtu:Rv1832%09red/mtu:Rv1915%09red/mtu:Rv0070c%09red/mtu:Rv0889c%09red/mtu:Rv1240%09red/mtu:Rv0467%09red/mtu:Rv1492%09red/mtu:Rv1475c%09red
Biosynthesis of antibiotics	KEGG PATHWAY	mtu01130	25	238	0.00606326	0.0747802	886312|886376|886703|886983|886545|886723|886744|887119|885134|887016|885823|887246|887491|886474|888819|886024|885533|885466|888352|887028|887108|887256|885181|885716|885240	http://www.genome.jp/kegg-bin/show_pathway?mtu01130/mtu:Rv1077%09red/mtu:Rv2029c%09red/mtu:Rv2210c%09red/mtu:Rv0456c%09red/mtu:Rv0066c%09red/mtu:Rv1832%09red/mtu:Rv1240%09red/mtu:Rv0231%09red/mtu:Rv0211%09red/mtu:Rv2241%09red/mtu:Rv0363c%09red/mtu:Rv0764c%09red/mtu:Rv0809%09red/mtu:Rv0788%09red/mtu:Rv0889c%09red/mtu:Rv1935c%09red/mtu:Rv1141c%09red/mtu:Rv1475c%09red/mtu:Rv0946c%09red/mtu:Rv0222%09…
Citrate cycle (TCA cycle)	KEGG PATHWAY	mtu00020	7	34	0.00710469	0.0751067	886744|885466|887119|887016|886376|886545|887246	http://www.genome.jp/kegg-bin/show_pathway?mtu00020/mtu:Rv0889c%09red/mtu:Rv1240%09red/mtu:Rv1552%09red/mtu:Rv0211%09red/mtu:Rv2241%09red/mtu:Rv0066c%09red/mtu:Rv1475c%09red
Two-component system	KEGG PATHWAY	mtu02020	9	55	0.00885567	0.0783312	887957|887195|885041|887790|886376|885417|885038|885573|885446	http://www.genome.jp/kegg-bin/show_pathway?mtu02020/mtu:Rv1033c%09red/mtu:Rv0001%09red/mtu:Rv0838%09red/mtu:Rv0981%09red/mtu:Rv1032c%09red/mtu:Rv1552%09red/mtu:Rv1161%09red/mtu:Rv1623c%09red/mtu:Rv0491%09red
Nicotinate and nicotinamide metabolism	KEGG PATHWAY	mtu00760	5	19	0.00952676	0.0783312	886884|886830|886832|888260|886285	http://www.genome.jp/kegg-bin/show_pathway?mtu00760/mtu:Rv1595%09red/mtu:Rv0155%09red/mtu:Rv0157%09red/mtu:Rv2043c%09red/mtu:Rv1330c%09red
Microbial metabolism in diverse environments	KEGG PATHWAY	mtu01120	22	215	0.0128429	0.0950378	886312|886376|886983|886723|887174|887119|887016|887246|887491|886665|886061|886024|886744|885533|885466|886474|886545|885573|885639|886291|886507|885240	http://www.genome.jp/kegg-bin/show_pathway?mtu01120/mtu:Rv2029c%09red/mtu:Rv0456c%09red/mtu:Rv0066c%09red/mtu:Rv1915%09red/mtu:Rv1240%09red/mtu:Rv0211%09red/mtu:Rv2241%09red/mtu:Rv0363c%09red/mtu:Rv1161%09red/mtu:Rv0252%09red/mtu:Rv0467%09red/mtu:Rv1141c%09red/mtu:Rv1935c%09red/mtu:Rv0889c%09red/mtu:Rv1475c%09red/mtu:Rv0946c%09red/mtu:Rv0222%09red/mtu:Rv0070c%09red/mtu:Rv1552%09red/mtu:Rv1492%09r…
Cysteine and methionine metabolism	KEGG PATHWAY	mtu00270	6	31	0.0159306	0.107169	887174|886741|887119|887108|888352|888947	http://www.genome.jp/kegg-bin/show_pathway?mtu00270/mtu:Rv1077%09red/mtu:Rv1392%09red/mtu:Rv1240%09red/mtu:Rv2210c%09red/mtu:Rv1133c%09red/mtu:Rv2291%09red
Fatty acid metabolism	KEGG PATHWAY	mtu01212	8	52	0.0180439	0.111271	886312|886703|886723|886024|887456|888079|886837|885240	http://www.genome.jp/kegg-bin/show_pathway?mtu01212/mtu:Rv1350%09red/mtu:Rv2187%09red/mtu:Rv0649%09red/mtu:Rv0222%09red/mtu:Rv0231%09red/mtu:Rv1141c%09red/mtu:Rv1935c%09red/mtu:Rv0456c%09red
Starch and sucrose metabolism	KEGG PATHWAY	mtu00500	5	24	0.0211788	0.120556	888943|885533|887007|886895|886353	http://www.genome.jp/kegg-bin/show_pathway?mtu00500/mtu:Rv0062%09red/mtu:Rv1327c%09red/mtu:Rv2006%09red/mtu:Rv1564c%09red/mtu:Rv0946c%09red
Oxidative phosphorylation	KEGG PATHWAY	mtu00190	7	47	0.0301699	0.159469	888799|886937|886941|886939|886376|886967|885446	http://www.genome.jp/kegg-bin/show_pathway?mtu00190/mtu:Rv1552%09red/mtu:Rv1311%09red/mtu:Rv2200c%09red/mtu:Rv1623c%09red/mtu:Rv1304%09red/mtu:Rv1305%09red/mtu:Rv1306%09red
Methane metabolism	KEGG PATHWAY	mtu00680	5	29	0.0395578	0.195152	887119|887491|886474|886983|886061	http://www.genome.jp/kegg-bin/show_pathway?mtu00680/mtu:Rv0363c%09red/mtu:Rv2029c%09red/mtu:Rv1173%09red/mtu:Rv0070c%09red/mtu:Rv1240%09red
Pyrimidine metabolism	KEGG PATHWAY	mtu00240	6	41	0.0462459	0.210899	885048|886253|887666|888164|887092|885923	http://www.genome.jp/kegg-bin/show_pathway?mtu00240/mtu:Rv1384%09red/mtu:Rv0002%09red/mtu:Rv0667%09red/mtu:Rv0570%09red/mtu:Rv1699%09red/mtu:Rv1981c%09red
Biotin metabolism	KEGG PATHWAY	mtu00780	3	12	0.0484497	0.210899	886343|887050|886837	http://www.genome.jp/kegg-bin/show_pathway?mtu00780/mtu:Rv0032%09red/mtu:Rv1350%09red/mtu:Rv1568%09red
Caprolactam degradation	KEGG PATHWAY	mtu00930	4	23	0.0619605	0.254727	886312|886723|886024|885240	http://www.genome.jp/kegg-bin/show_pathway?mtu00930/mtu:Rv0222%09red/mtu:Rv1935c%09red/mtu:Rv0456c%09red/mtu:Rv1141c%09red
Fructose and mannose metabolism	KEGG PATHWAY	mtu00051	3	14	0.0667038	0.258724	887491|886529|886474	http://www.genome.jp/kegg-bin/show_pathway?mtu00051/mtu:Rv0363c%09red/mtu:Rv1511%09red/mtu:Rv2029c%09red
Valine, leucine and isoleucine degradation	KEGG PATHWAY	mtu00280	7	59	0.0755799	0.258724	886312|886703|886723|886024|888352|886507|885240	http://www.genome.jp/kegg-bin/show_pathway?mtu00280/mtu:Rv0222%09red/mtu:Rv0231%09red/mtu:Rv1141c%09red/mtu:Rv1935c%09red/mtu:Rv1492%09red/mtu:Rv2210c%09red/mtu:Rv0456c%09red
Fatty acid biosynthesis	KEGG PATHWAY	mtu00061	3	15	0.0768423	0.258724	888079|887456|886837	http://www.genome.jp/kegg-bin/show_pathway?mtu00061/mtu:Rv1350%09red/mtu:Rv2187%09red/mtu:Rv0649%09red
Geraniol degradation	KEGG PATHWAY	mtu00281	4	25	0.076918	0.258724	886312|886723|886024|885240	http://www.genome.jp/kegg-bin/show_pathway?mtu00281/mtu:Rv0222%09red/mtu:Rv1935c%09red/mtu:Rv0456c%09red/mtu:Rv1141c%09red
2-Oxocarboxylic acid metabolism	KEGG PATHWAY	mtu01210	4	26	0.0850156	0.26368	886545|888352|887016|885466	http://www.genome.jp/kegg-bin/show_pathway?mtu01210/mtu:Rv2210c%09red/mtu:Rv0889c%09red/mtu:Rv0066c%09red/mtu:Rv1475c%09red
beta-Alanine metabolism	KEGG PATHWAY	mtu00410	5	38	0.0914482	0.26368	886703|886312|886723|886024|885240	http://www.genome.jp/kegg-bin/show_pathway?mtu00410/mtu:Rv0222%09red/mtu:Rv1935c%09red/mtu:Rv0456c%09red/mtu:Rv0231%09red/mtu:Rv1141c%09red
Biosynthesis of amino acids	KEGG PATHWAY	mtu01230	11	115	0.0956154	0.26368	886545|885466|886741|888352|887016|886474|887256|888947|887491|887108|886983	http://www.genome.jp/kegg-bin/show_pathway?mtu01230/mtu:Rv1077%09red/mtu:Rv1392%09red/mtu:Rv0070c%09red/mtu:Rv0889c%09red/mtu:Rv2029c%09red/mtu:Rv1133c%09red/mtu:Rv0363c%09red/mtu:Rv0500%09red/mtu:Rv2210c%09red/mtu:Rv0066c%09red/mtu:Rv1475c%09red
Inositol phosphate metabolism	KEGG PATHWAY	mtu00562	2	8	0.105333	0.26368	887028|886000	http://www.genome.jp/kegg-bin/show_pathway?mtu00562/mtu:Rv2349c%09red/mtu:Rv0046c%09red
Fatty acid degradation	KEGG PATHWAY	mtu00071	6	52	0.105387	0.26368	886312|886703|886723|886024|887456|885240	http://www.genome.jp/kegg-bin/show_pathway?mtu00071/mtu:Rv2187%09red/mtu:Rv0222%09red/mtu:Rv0231%09red/mtu:Rv1141c%09red/mtu:Rv1935c%09red/mtu:Rv0456c%09red
Pentose phosphate pathway	KEGG PATHWAY	mtu00030	3	18	0.110898	0.26368	887491|885533|886474	http://www.genome.jp/kegg-bin/show_pathway?mtu00030/mtu:Rv0363c%09red/mtu:Rv2029c%09red/mtu:Rv0946c%09red
Quorum sensing	KEGG PATHWAY	mtu02024	4	29	0.111647	0.26368	886985|888559|887456|886000	http://www.genome.jp/kegg-bin/show_pathway?mtu02024/mtu:Rv0732%09red/mtu:Rv1280c%09red/mtu:Rv2349c%09red/mtu:Rv2187%09red
Limonene and pinene degradation	KEGG PATHWAY	mtu00903	4	29	0.111647	0.26368	886312|886723|886024|885240	http://www.genome.jp/kegg-bin/show_pathway?mtu00903/mtu:Rv0222%09red/mtu:Rv1935c%09red/mtu:Rv0456c%09red/mtu:Rv1141c%09red
Aminobenzoate degradation	KEGG PATHWAY	mtu00627	4	29	0.111647	0.26368	886312|886723|886024|885240	http://www.genome.jp/kegg-bin/show_pathway?mtu00627/mtu:Rv0222%09red/mtu:Rv1935c%09red/mtu:Rv0456c%09red/mtu:Rv1141c%09red
Glycolysis / Gluconeogenesis	KEGG PATHWAY	mtu00010	5	41	0.114024	0.26368	887491|885533|886744|886474|887246	http://www.genome.jp/kegg-bin/show_pathway?mtu00010/mtu:Rv0363c%09red/mtu:Rv2241%09red/mtu:Rv0211%09red/mtu:Rv2029c%09red/mtu:Rv0946c%09red
Purine metabolism	KEGG PATHWAY	mtu00230	7	67	0.120574	0.270379	888551|885923|885134|887666|885181|888164|887092	http://www.genome.jp/kegg-bin/show_pathway?mtu00230/mtu:Rv0809%09red/mtu:Rv0002%09red/mtu:Rv0667%09red/mtu:Rv0570%09red/mtu:Rv0788%09red/mtu:Rv2202c%09red/mtu:Rv1981c%09red
Propanoate metabolism	KEGG PATHWAY	mtu00640	6	55	0.126219	0.274711	886312|886703|886723|886024|886507|885240	http://www.genome.jp/kegg-bin/show_pathway?mtu00640/mtu:Rv0222%09red/mtu:Rv0231%09red/mtu:Rv1141c%09red/mtu:Rv1935c%09red/mtu:Rv1492%09red/mtu:Rv0456c%09red
Biosynthesis of unsaturated fatty acids	KEGG PATHWAY	mtu01040	2	10	0.143655	0.303728	885500|886837	http://www.genome.jp/kegg-bin/show_pathway?mtu01040/mtu:Rv1350%09red/mtu:Rv1618%09red
Selenocompound metabolism	KEGG PATHWAY	mtu00450	2	11	0.163761	0.327521	886565|888947	http://www.genome.jp/kegg-bin/show_pathway?mtu00450/mtu:Rv1464%09red/mtu:Rv1133c%09red
Nucleotide excision repair	KEGG PATHWAY	mtu03420	2	11	0.163761	0.327521	886077|885442	http://www.genome.jp/kegg-bin/show_pathway?mtu03420/mtu:Rv0949%09red/mtu:Rv1020%09red
Ribosome	KEGG PATHWAY	mtu03010	6	61	0.173264	0.33741	888411|886955|888424|887801|888078|886920	http://www.genome.jp/kegg-bin/show_pathway?mtu03010/mtu:Rv1298%09red/mtu:Rv2058c%09red/mtu:Rv0652%09red/mtu:Rv0714%09red/mtu:Rv0718%09red/mtu:Rv0105c%09red
Pyruvate metabolism	KEGG PATHWAY	mtu00620	5	50	0.195209	0.361588	887119|886744|886376|885754|887246	http://www.genome.jp/kegg-bin/show_pathway?mtu00620/mtu:Rv1872c%09red/mtu:Rv1552%09red/mtu:Rv0211%09red/mtu:Rv1240%09red/mtu:Rv2241%09red
Phenylalanine metabolism	KEGG PATHWAY	mtu00360	4	37	0.197165	0.361588	886312|886723|886024|885240	http://www.genome.jp/kegg-bin/show_pathway?mtu00360/mtu:Rv0222%09red/mtu:Rv1935c%09red/mtu:Rv0456c%09red/mtu:Rv1141c%09red
One carbon pool by folate	KEGG PATHWAY	mtu00670	2	13	0.205226	0.361588	886706|886983	http://www.genome.jp/kegg-bin/show_pathway?mtu00670/mtu:Rv1406%09red/mtu:Rv0070c%09red
Tuberculosis	KEGG PATHWAY	mtu05152	2	13	0.205226	0.361588	886700|887017	http://www.genome.jp/kegg-bin/show_pathway?mtu05152/mtu:Rv1411c%09red/mtu:Rv1270c%09red
Amino sugar and nucleotide sugar metabolism	KEGG PATHWAY	mtu00520	3	26	0.221644	0.381434	885533|886529|886921	http://www.genome.jp/kegg-bin/show_pathway?mtu00520/mtu:Rv1315%09red/mtu:Rv1511%09red/mtu:Rv0946c%09red
Benzoate degradation	KEGG PATHWAY	mtu00362	4	40	0.233324	0.383688	886312|886723|886024|885240	http://www.genome.jp/kegg-bin/show_pathway?mtu00362/mtu:Rv0222%09red/mtu:Rv1935c%09red/mtu:Rv0456c%09red/mtu:Rv1141c%09red
Lysine degradation	KEGG PATHWAY	mtu00310	4	40	0.233324	0.383688	886312|886723|886024|885240	http://www.genome.jp/kegg-bin/show_pathway?mtu00310/mtu:Rv0222%09red/mtu:Rv1935c%09red/mtu:Rv0456c%09red/mtu:Rv1141c%09red
DNA replication	KEGG PATHWAY	mtu03030	2	15	0.247656	0.398404	887009|887092	http://www.genome.jp/kegg-bin/show_pathway?mtu03030/mtu:Rv0002%09red/mtu:Rv0058%09red
Butanoate metabolism	KEGG PATHWAY	mtu00650	5	57	0.268789	0.406257	886312|886376|886723|886024|885240	http://www.genome.jp/kegg-bin/show_pathway?mtu00650/mtu:Rv0222%09red/mtu:Rv1552%09red/mtu:Rv1935c%09red/mtu:Rv0456c%09red/mtu:Rv1141c%09red
Mismatch repair	KEGG PATHWAY	mtu03430	2	16	0.269008	0.406257	885442|887092	http://www.genome.jp/kegg-bin/show_pathway?mtu03430/mtu:Rv0949%09red/mtu:Rv0002%09red
Peptidoglycan biosynthesis	KEGG PATHWAY	mtu00550	2	16	0.269008	0.406257	886921|887949	http://www.genome.jp/kegg-bin/show_pathway?mtu00550/mtu:Rv1315%09red/mtu:Rv2163c%09red
Protein export	KEGG PATHWAY	mtu03060	2	17	0.290349	0.417412	886408|888559	http://www.genome.jp/kegg-bin/show_pathway?mtu03060/mtu:Rv0732%09red/mtu:Rv1539%09red
Ether lipid metabolism	KEGG PATHWAY	mtu00565	1	5	0.293713	0.417412	886000	http://www.genome.jp/kegg-bin/show_pathway?mtu00565/mtu:Rv2349c%09red
Tryptophan metabolism	KEGG PATHWAY	mtu00380	4	45	0.296571	0.417412	886312|886723|886024|885240	http://www.genome.jp/kegg-bin/show_pathway?mtu00380/mtu:Rv0222%09red/mtu:Rv1935c%09red/mtu:Rv0456c%09red/mtu:Rv1141c%09red
Glycine, serine and threonine metabolism	KEGG PATHWAY	mtu00260	3	31	0.298957	0.417412	887108|885716|886983	http://www.genome.jp/kegg-bin/show_pathway?mtu00260/mtu:Rv1832%09red/mtu:Rv1077%09red/mtu:Rv0070c%09red
Pantothenate and CoA biosynthesis	KEGG PATHWAY	mtu00770	2	18	0.311613	0.42552	888352|885120	http://www.genome.jp/kegg-bin/show_pathway?mtu00770/mtu:Rv1092c%09red/mtu:Rv2210c%09red
ABC transporters	KEGG PATHWAY	mtu02010	6	77	0.324079	0.42552	887745|885539|885655|885938|885644|886816	http://www.genome.jp/kegg-bin/show_pathway?mtu02010/mtu:Rv0589%09red/mtu:Rv1819c%09red/mtu:Rv1971%09red/mtu:Rv1857%09red/mtu:Rv0167%09red/mtu:Rv0935%09red
Vancomycin resistance	KEGG PATHWAY	mtu01502	1	6	0.333516	0.42552	885417	http://www.genome.jp/kegg-bin/show_pathway?mtu01502/mtu:Rv0838%09red
Cyanoamino acid metabolism	KEGG PATHWAY	mtu00460	1	6	0.333516	0.42552	886983	http://www.genome.jp/kegg-bin/show_pathway?mtu00460/mtu:Rv0070c%09red
beta-Lactam resistance	KEGG PATHWAY	mtu01501	1	6	0.333516	0.42552	887949	http://www.genome.jp/kegg-bin/show_pathway?mtu01501/mtu:Rv2163c%09red
Ubiquinone and other terpenoid-quinone biosynthesis	KEGG PATHWAY	mtu00130	1	7	0.371084	0.465427	887529	http://www.genome.jp/kegg-bin/show_pathway?mtu00130/mtu:Rv0548c%09red
Homologous recombination	KEGG PATHWAY	mtu03440	2	22	0.394821	0.486946	888004|887092	http://www.genome.jp/kegg-bin/show_pathway?mtu03440/mtu:Rv0630c%09red/mtu:Rv0002%09red
Nitrogen metabolism	KEGG PATHWAY	mtu00910	2	23	0.414946	0.503377	886665|885573	http://www.genome.jp/kegg-bin/show_pathway?mtu00910/mtu:Rv1161%09red/mtu:Rv0252%09red
Alanine, aspartate and glutamate metabolism	KEGG PATHWAY	mtu00250	2	26	0.473193	0.564778	886253|886285	http://www.genome.jp/kegg-bin/show_pathway?mtu00250/mtu:Rv1595%09red/mtu:Rv1384%09red
Streptomycin biosynthesis	KEGG PATHWAY	mtu00521	1	11	0.501412	0.579757	887028	http://www.genome.jp/kegg-bin/show_pathway?mtu00521/mtu:Rv0046c%09red
Galactose metabolism	KEGG PATHWAY	mtu00052	1	11	0.501412	0.579757	887491	http://www.genome.jp/kegg-bin/show_pathway?mtu00052/mtu:Rv2029c%09red
Glutathione metabolism	KEGG PATHWAY	mtu00480	1	13	0.556105	0.632447	887016	http://www.genome.jp/kegg-bin/show_pathway?mtu00480/mtu:Rv0066c%09red
Porphyrin and chlorophyll metabolism	KEGG PATHWAY	mtu00860	2	32	0.578507	0.632447	885300|885767	http://www.genome.jp/kegg-bin/show_pathway?mtu00860/mtu:Rv1876%09red/mtu:Rv2388c%09red
Valine, leucine and isoleucine biosynthesis	KEGG PATHWAY	mtu00290	1	14	0.581168	0.632447	888352	http://www.genome.jp/kegg-bin/show_pathway?mtu00290/mtu:Rv2210c%09red
Bacterial secretion system	KEGG PATHWAY	mtu03070	1	14	0.581168	0.632447	888559	http://www.genome.jp/kegg-bin/show_pathway?mtu03070/mtu:Rv0732%09red
Aminoacyl-tRNA biosynthesis	KEGG PATHWAY	mtu00970	4	69	0.595248	0.638382	888962|886706|885428|885105	http://www.genome.jp/kegg-bin/show_pathway?mtu00970/mtu:Rv1649%09red/mtu:Rv1406%09red/mtu:Rv1640c%09red/mtu:Rv2357c%09red
Sulfur relay system	KEGG PATHWAY	mtu04122	1	18	0.668092	0.706269	887174	http://www.genome.jp/kegg-bin/show_pathway?mtu04122/mtu:Rv2291%09red
Arginine and proline metabolism	KEGG PATHWAY	mtu00330	1	20	0.70456	0.724131	887256	http://www.genome.jp/kegg-bin/show_pathway?mtu00330/mtu:Rv0500%09red
Glycerophospholipid metabolism	KEGG PATHWAY	mtu00564	1	20	0.70456	0.724131	886000	http://www.genome.jp/kegg-bin/show_pathway?mtu00564/mtu:Rv2349c%09red
Sulfur metabolism	KEGG PATHWAY	mtu00920	1	22	0.737036	0.747132	887174	http://www.genome.jp/kegg-bin/show_pathway?mtu00920/mtu:Rv2291%09red
Terpenoid backbone biosynthesis	KEGG PATHWAY	mtu00900	1	26	0.791706	0.791706	885355	http://www.genome.jp/kegg-bin/show_pathway?mtu00900/mtu:Rv0989c%09red
