# Supplementary material for: Potential Genes Related to Levofloxacin Resistance in Mycobacterium tuberculosis Based on Transcriptome and Methylome Overlap Analysis
Source: J Mol Evol. 2020 Jan 9;88(2):202–9. doi: 10.1007/s00239-019-09926-z (PMC6989609; doi:10.1007/s00239-019-09926-z)
Supplement: Supplementary file 6 — Table S5. Overlapping genes of differentially expressed genes and differentially methylated genes between the LOF-resistant group and control group. LOF levofloxacin. (XLS 24 kb) [file 239_2019_9926_MOESM6_ESM.xls]

## Sheet: Table S5
geneID	Control_Expression	Levofloxacin_Expression	FC	Up/Down	geneNAME	Control_methylation	Levofloxacin_methylation	FC	Up/Down
Rv0001	1302.8	2611.12	2.00424	Up	dnaA	82	35.75	0.435976	Down
Rv0847	875.892	2143.08	2.44674	Up	lpqS	113	48	0.424779	Down
Rv1713	468.269	1900.77	4.05915	Up	engA	100	1	0.01	Down
Rv0946c	1056.05	519.437	0.491866	Down	pgi	1	4.5	4.5	Up
Rv0908	587.305	1705.02	2.90313	Up	ctpE	54	10	0.185185	Down
Rv0867c	2166.26	5514.56	2.54566	Up	rpfA	8	4	0.5	Down
Rv2380c	885.782	1983.78	2.23958	Up	mbtE	53	1	0.0188679	Down
Rv2386c	66.1445	672.697	10.1701	Up	mbtI	57	13	0.22807	Down
Rv2383c	621.121	1512.48	2.43508	Up	mbtB	2	1	0.5	Down
Rv0405	687.526	1623.83	2.36184	Up	pks6	222	6	0.027027	Down
Rv0404	509.893	1189.35	2.33255	Up	fadD30	83	14	0.168675	Down
Rv0252	887.44	1877.31	2.11543	Up	nirB	84	25.5	0.303571	Down
Rv0231	1265.86	405.777	0.320555	Down	fadE4	1	2	2	Up
Rv0230c	507.482	226.674	0.446663	Down	php	1	29	29	Up
Rv1394c	916.948	206.773	0.225501	Down	cyp132	2	46	23	Up
Rv0211	22983.5	8395.72	0.365293	Down	pckA	1	2	2	Up
Rv1361c	944.586	3651.43	3.86564	Up	PPE19	106	28	0.264151	Down
Rv0105c	27.6132	5.86528	0.212409	Down	rpmB1	1	2	2	Up
Rv0058	1133.46	3294.76	2.90681	Up	dnaB	108.5	21.5	0.198157	Down
Rv0018c	978.791	2262.29	2.31131	Up	pstP	130	56	0.430769	Down
Rv0006	6637.16	14480.7	2.18176	Up	gyrA	56	1	0.0178571	Down
Rv2029c	9257.29	1870.73	0.202082	Down	pfkB	7	30	4.28571	Up
Rv2032	34283.4	1944.86	0.0567288	Down	acg	1	16.5	16.5	Up
Rv1997	15869	3201.93	0.201773	Down	ctpF	1	4.5	4.5	Up
Rv2009	25.6854	58.8311	2.29045	Up	vapB15	7	2	0.285714	Down
