# Supplementary material for: Potential Genes Related to Levofloxacin Resistance in Mycobacterium tuberculosis Based on Transcriptome and Methylome Overlap Analysis
Source: J Mol Evol. 2020 Jan 9;88(2):202–9. doi: 10.1007/s00239-019-09926-z (PMC6989609; doi:10.1007/s00239-019-09926-z)
Supplement: Supplementary file 7 — Table S6. KEGG pathway analysis of overlapping genes between the LOF-resistant group and control group. LOF levofloxacin. (XLS 34 kb) [file 239_2019_9926_MOESM7_ESM.xls]

## Sheet: Table S6
Term	Database	ID	Input number	Background number	P-Value	Corrected P-Value	Input	Input(gene name)	Hyperlink
Biosynthesis of siderophore group nonribosomal peptides	KEGG PATHWAY	mtu01053	3	9	4.46e-05	0.00111596	885823|885822|885838	mbtI|mbtE|mbtB	http://www.genome.jp/kegg-bin/show_pathway?mtu01053/mtu:Rv2383c%09red/mtu:Rv2380c%09red/mtu:Rv2386c%09red
Glycolysis / Gluconeogenesis	KEGG PATHWAY	mtu00010	3	41	0.00235724	0.0294655	887491|885533|886744	pfkB|pgi|pckA	http://www.genome.jp/kegg-bin/show_pathway?mtu00010/mtu:Rv0211%09red/mtu:Rv2029c%09red/mtu:Rv0946c%09red
Pentose phosphate pathway	KEGG PATHWAY	mtu00030	2	18	0.00654694	0.0545578	887491|885533	pfkB|pgi	http://www.genome.jp/kegg-bin/show_pathway?mtu00030/mtu:Rv2029c%09red/mtu:Rv0946c%09red
Biosynthesis of antibiotics	KEGG PATHWAY	mtu01130	5	238	0.0149837	0.0936482	885823|887491|885533|886744|886703	mbtI|pfkB|pgi|pckA|fadE4	http://www.genome.jp/kegg-bin/show_pathway?mtu01130/mtu:Rv2386c%09red/mtu:Rv0211%09red/mtu:Rv2029c%09red/mtu:Rv0231%09red/mtu:Rv0946c%09red
Carbon metabolism	KEGG PATHWAY	mtu01200	3	114	0.0343917	0.155673	886703|887491|885533	fadE4|pfkB|pgi	http://www.genome.jp/kegg-bin/show_pathway?mtu01200/mtu:Rv2029c%09red/mtu:Rv0231%09red/mtu:Rv0946c%09red
Biosynthesis of secondary metabolites	KEGG PATHWAY	mtu01110	5	309	0.0403667	0.155673	885823|887491|885533|886744|886703	mbtI|pfkB|pgi|pckA|fadE4	http://www.genome.jp/kegg-bin/show_pathway?mtu01110/mtu:Rv2386c%09red/mtu:Rv0211%09red/mtu:Rv2029c%09red/mtu:Rv0231%09red/mtu:Rv0946c%09red
Microbial metabolism in diverse environments	KEGG PATHWAY	mtu01120	4	215	0.0435885	0.155673	887491|885533|886744|886665	pfkB|pgi|pckA|nirB	http://www.genome.jp/kegg-bin/show_pathway?mtu01120/mtu:Rv0252%09red/mtu:Rv0211%09red/mtu:Rv2029c%09red/mtu:Rv0946c%09red
Galactose metabolism	KEGG PATHWAY	mtu00052	1	11	0.0719968	0.22499	887491	pfkB	http://www.genome.jp/kegg-bin/show_pathway?mtu00052/mtu:Rv2029c%09red
Fructose and mannose metabolism	KEGG PATHWAY	mtu00051	1	14	0.0892028	0.237175	887491	pfkB	http://www.genome.jp/kegg-bin/show_pathway?mtu00051/mtu:Rv2029c%09red
DNA replication	KEGG PATHWAY	mtu03030	1	15	0.0948698	0.237175	887009	dnaB	http://www.genome.jp/kegg-bin/show_pathway?mtu03030/mtu:Rv0058%09red
Nitrogen metabolism	KEGG PATHWAY	mtu00910	1	23	0.139003	0.298104	886665	nirB	http://www.genome.jp/kegg-bin/show_pathway?mtu00910/mtu:Rv0252%09red
Starch and sucrose metabolism	KEGG PATHWAY	mtu00500	1	24	0.144372	0.298104	885533	pgi	http://www.genome.jp/kegg-bin/show_pathway?mtu00500/mtu:Rv0946c%09red
Amino sugar and nucleotide sugar metabolism	KEGG PATHWAY	mtu00520	1	26	0.155014	0.298104	885533	pgi	http://www.genome.jp/kegg-bin/show_pathway?mtu00520/mtu:Rv0946c%09red
Methane metabolism	KEGG PATHWAY	mtu00680	1	29	0.170739	0.304892	887491	pfkB	http://www.genome.jp/kegg-bin/show_pathway?mtu00680/mtu:Rv2029c%09red
Citrate cycle (TCA cycle)	KEGG PATHWAY	mtu00020	1	34	0.196325	0.327209	886744	pckA	http://www.genome.jp/kegg-bin/show_pathway?mtu00020/mtu:Rv0211%09red
beta-Alanine metabolism	KEGG PATHWAY	mtu00410	1	38	0.216247	0.337886	886703	fadE4	http://www.genome.jp/kegg-bin/show_pathway?mtu00410/mtu:Rv0231%09red
Pyruvate metabolism	KEGG PATHWAY	mtu00620	1	50	0.273208	0.349906	886744	pckA	http://www.genome.jp/kegg-bin/show_pathway?mtu00620/mtu:Rv0211%09red
Fatty acid metabolism	KEGG PATHWAY	mtu01212	1	52	0.282306	0.349906	886703	fadE4	http://www.genome.jp/kegg-bin/show_pathway?mtu01212/mtu:Rv0231%09red
Fatty acid degradation	KEGG PATHWAY	mtu00071	1	52	0.282306	0.349906	886703	fadE4	http://www.genome.jp/kegg-bin/show_pathway?mtu00071/mtu:Rv0231%09red
Two-component system	KEGG PATHWAY	mtu02020	1	55	0.295749	0.349906	885041	dnaA	http://www.genome.jp/kegg-bin/show_pathway?mtu02020/mtu:Rv0001%09red
Propanoate metabolism	KEGG PATHWAY	mtu00640	1	55	0.295749	0.349906	886703	fadE4	http://www.genome.jp/kegg-bin/show_pathway?mtu00640/mtu:Rv0231%09red
Valine, leucine and isoleucine degradation	KEGG PATHWAY	mtu00280	1	59	0.313297	0.349906	886703	fadE4	http://www.genome.jp/kegg-bin/show_pathway?mtu00280/mtu:Rv0231%09red
Ribosome	KEGG PATHWAY	mtu03010	1	61	0.321913	0.349906	886920	rpmB1	http://www.genome.jp/kegg-bin/show_pathway?mtu03010/mtu:Rv0105c%09red
Biosynthesis of amino acids	KEGG PATHWAY	mtu01230	1	115	0.518969	0.529369	887491	pfkB	http://www.genome.jp/kegg-bin/show_pathway?mtu01230/mtu:Rv2029c%09red
Metabolic pathways	KEGG PATHWAY	mtu01100	4	601	0.529369	0.529369	886703|887491|885533|886744	fadE4|pfkB|pgi|pckA	http://www.genome.jp/kegg-bin/show_pathway?mtu01100/mtu:Rv0211%09red/mtu:Rv2029c%09red/mtu:Rv0231%09red/mtu:Rv0946c%09red
